# Supplementary material for: Fast volumetric fluorescence lifetime imaging of multicellular systems using single-objective light-sheet microscopy
Source: Commun Biol. 2025 Nov 29;8:1785. doi: 10.1038/s42003-025-09221-2 (PMC12715196; doi:10.1038/s42003-025-09221-2)
Supplement: Supplementary file 4 — Supplementary Data 1 [file 42003_2025_9221_MOESM4_ESM.xlsx]

## Sheet: Figure1c
Light-sheet Static						Light-sheet Scanning				Confocal Rapid						Confocal Standard
25 Gate delays		50 Gate delays		100 Gate delays		25 Gate delays		50 Gate Delays		2 Frames		16 Frames		50 Frames		36 Frames		180 Frames
Intensity [cts]	Lifetime [ns]	Intensity [cts]	Lifetime [ns]	Intensity [cts]	Lifetime [ns]	Intensity [cts]	Lifetime [ns]	Intensity [cts]	Lifetime [ns]	Intensity [cts]	Lifetime [ns]	Intensity [cts]	Lifetime [ns]	Intensity [cts]	Lifetime [ns]	Intensity [cts]	Lifetime [ns]	Intensity [cts]	Lifetime [ns]
260.686	3.38104	610.84	2.83381	1288.98	3.15325	131.404	2.92687	280.679	2.48287	6	5.63006	48	1.74916	148	2.21349	2	3.93304	15	0.936345
264.479	2.99358	616.644	2.99586	1296.46	2.54018	132.741	2.06874	264.573	2.86321	7	2.81661	45	2.0232	160	2.80669	2	4.33304	14	2.43777
275.314	3.70938	601.005	2.67398	1298.92	2.77132	133.376	3.20508	305.718	3.27179	6	2.9509	59	2.45421	147	2.76474	2	0.858044	19	1.99529
273.712	3.18958	649.522	3.03016	1260.86	2.96677	137.622	2.24798	258.265	3.48612	6	3.58256	48	2.22583	151	2.88896	2	2.74554	8	2.00385
299.673	3.23845	595.602	3.10668	1324.91	2.72569	134.314	2.81633	285.154	2.73663	8	5.2259	53	3.29606	168	2.43368	2	3.74554	9	1.9219
263.024	1.99763	643.178	2.57459	1260.18	2.91946	147.098	3.52077	363.103	2.45222	6	1.8209	51	2.33041	148	2.58238	2	1.07054	12	1.97885
272.538	2.88657	619.435	2.73755	1224.02	2.67376	131.518	3.56513	320.313	2.79904	10	2.8169	52	2.68579	484	2.71001	3	0.541377	8	3.53822
272.544	3.36276	650.199	2.55467	1236.61	3.00171	141.343	2.62512	298.04	3.52882	9	2.10923	54	2.55031	314	2.52108	2	5.74554	10	2.44385
287.515	3.19496	611.594	2.81252	1259.76	2.85794	183.358	2.11871	299.571	2.7598	6	2.4784	145	2.91417	149	2.76465	3	2.43304	24	3.15489
285.902	2.91999	661.943	2.89938	1354.33	2.96888	156.649	2.78305	302.872	3.10045	6	2.38756	98	2.57271	346	2.83648	2	2.55804	18	2.36357
301.283	2.5735	654.634	2.96032	1358.29	3.05648	149.64	3.11027	337.701	2.42005	8	1.67152	50	3.37141	311	2.44237	2	1.04554	14	2.47885
287.648	3.13144	648.412	3.15336	1388.61	2.87307	147.854	2.73378	287.389	2.84342	6	5.1484	120	2.85877	214	2.75764	2	0.883043	10	2.38135
289.74	3.41395	649.63	2.82826	1362.42	3.25022	136.54	2.23957	396.247	2.41697	7	0.789468	91	2.30921	167	2.78232	2	2.23304	8	3.32885
258.769	3.31141	669.75	2.82617	1214.9	2.97041	174.863	3.08435	383.642	2.91356	23	3.70459	72	3.01503	168	2.43731	2	0.933044	9	1.33023
286.009	3.71303	619.062	2.92076	1311.77	2.70206	150.244	2.58642	330.138	3.1992	16	2.23527	48	2.94312	140	2.7	2	2.48304	13	2.18942
292.297	2.51142	594.655	2.95314	1320.93	2.78867	194.747	2.35821	374.062	2.80405	11	1.34544	52	2.64483	139	2.85507	6	3.27054	11	2.77544
309.646	2.87362	598.676	2.8955	1303.5	2.89479	201.145	3.33746	301.515	3.65702	8	1.2634	46	2.48324	156	3.42538	2	2.44554	11	3.37316
308.135	2.96057	683.348	2.7819	1261.81	2.93087	161.09	3.28629	302.819	2.43476	11	4.76999	46	3.0115	282	2.58984	2	2.72054	7	2.24492
287.781	2.86531	704.938	2.99735	1337.25	3.01459	186.568	2.45962	304.319	2.88696	7	1.49947	54	3.95929	467	2.65665	2	3.84554	8	2.33197
275.777	2.85883	596.437	2.90129	1425.74	2.78914	151.492	3.79842	325.897	2.58394	7	2.37447	99	2.06293	1008	2.52815	2	1.32054	8	2.85072
308.733	3.44046	734.453	2.8123	1229.98	2.48219	138.326	2.53101	258.849	2.83011	6	5.73006	175	2.47388	299	2.60983	2	4.54554	7	1.62349
291.366	3.30641	663.108	3.32706	1255.14	2.748	162.791	3.41761	293.125	2.67341	7	2.01661	340	2.76737	179	2.83341	4	2.62679	7	3.42706
274.207	3.40798	599.483	2.64799	1216.39	2.67802	165.473	2.40083	284.668	2.32768	6	2.4184	102	2.86511	366	2.76423	4	4.82679	8	4.88197
271.265	3.00211	618.167	2.98986	1487.14	3.13733	130.32	3.07922	255.485	2.71156	6	2.81923	50	2.88391	445	2.67235	3	0.583044	8	5.89135
262.106	2.95745	623.001	2.83124	1262.64	3.13527	147.547	2.47054	318.951	2.89286	7	2.63661	113	2.92026	287	2.65603	2	0.545544	7	7.37706
261.381	2.72711	622.333	2.78121	1232.15	2.89862	151.495	1.80423	320.473	2.7745	8	3.50215	132	2.51569	275	2.50997	2	2.59554	15	2.66968
268.498	2.41097	657.799	2.74742	1222.1	3.04169	139.271	2.36974	353.057	3.11532	8	4.93027	87	2.99065	222	2.74499	2	0.420544	14	1.88242
308.811	3.07298	708.07	2.78927	1226.07	3.07381	166.207	2.53532	341.206	3.03936	14	1.4609	81	2.6	144	2.95591	2	2.93304	9	2.5969
291.536	2.89304	679.844	2.9029	1234.07	3.05376	153.336	2.80515	321.528	2.92861	21	3.46423	75	2.50658	170	2.79561	2	0.633043	9	2.08579
298.899	2.98344	658.803	2.78167	1257.97	2.91301	195.721	3.3997	358.259	2.7123	50	2.7596	61	2.86891	216	2.71896	2	3.94554	16	2.99291
283.959	3.01585	640.468	2.87432	1391.26	3.14103	158.97	2.62851	344.113	3.10962	13	3.61743	62	2.91499	223	2.39017	2	0.108044	14	3.39313
290.579	2.4156	602.381	2.85217	1436.73	2.90246	166.254	3.98312	349.129	3.13601	22	3.55771	66	2.31266	292	2.86134	4	9.68929	18	1.92746
288.544	3.4528	661.809	2.75367	1310.24	2.89142	162.42	2.96731	364.41	2.53919	24	2.13715	87	2.52881	547	2.82663	2	3.70804	22	2.53566
258.029	2.74602	620.74	3.21268	1391.14	2.8791	184.019	2.14666	332.346	2.8971	9	3.84534	178	2.98924	1025	2.45781	2	1.43304	13	2.08942
276.57	2.74857	603.746	2.65963	1420.58	2.93635	191.743	2.41705	291.483	2.45677	13	2.5359	321	2.42475	305	2.26202	2	3.43304	14	3.5342
321.221	2.78102	628.663	2.70147	1289.2	2.89613	167.665	2.89319	265.87	2.90549	8	2.39652	91	2.05498	300	2.53535	2	0.970544	11	1.71407
327.832	3.43591	647.699	2.6555	1227.98	3.10592	169.754	3.0016	326.232	2.09055	7	4.57233	107	2.69185	917	2.22193	2	4.68304	8	3.24135
307.863	2.85212	745.57	2.84661	1268.7	3.12232	136.564	2.86371	292.13	2.90026	14	2.07304	268	2.17451	751	2.53006	5	1.43804	11	2.90044
288.99	2.95549	694.699	3.04801	1256.84	2.74648	141.943	3.58662	339.84	2.33593	17	2.32501	225	2.47473	615	2.56075	4	2.93304	11	2.82771
285.728	3.26552	709.625	2.96492	1361.97	2.79935	152.732	2.07117	279.486	2.62171	21	1.99494	207	2.38156	164	3.05693	3	0.958044	10	1.67385
280.929	2.95858	657.273	3.04819	1322.14	3.00837	142.391	3.50022	256.146	2.59624	50	2.6716	50	2.81181	139	2.87924	3	2.85804	7	3.4342
271.736	3.32286	718.729	2.90925	1244.17	2.7937	156.771	2.69507	302.661	2.33897	9	2.55701	49	2.59827	220	2.72551	2	1.92054	9	4.79412
285.076	2.88871	694.142	2.84194	1228.06	2.79027	128.865	1.96868	286.4	3.51233	7	3.25733	50	2.75651	203	2.67334	3	4.88304	9	2.51635
283.396	3.0924	672.411	2.8359	1219.15	2.89462	144.379	2.66262	283.343	3.1869	39	2.32051	73	2.91784	690	2.70078	2	1.53304	14	4.23956
337.041	2.89071	609.837	2.89095	1269.74	3.00892	162.009	3.73144	290.123	2.33881	31	2.55106	63	2.31721	1015	2.70682	2	8.35804	13	3.14519
287.228	2.82183	642.393	2.86188	1299.58	2.92932	139.63	3.43698	271.762	2.88242	27	1.80701	233	2.82082	589	2.53246	2	3.47054	13	3.09519
281.205	2.75446	621.286	2.96154	1426.39	3.16629	142.027	2.28227	257.658	2.70787	8	2.46715	311	2.85712	340	2.51489	2	2.35804	13	3.53365
262.381	3.70334	603.845	3.02842	1423.99	2.98447	141.631	2.94158	293.014	3.59523	6	4.94756	184	2.81121	189	2.72915	2	3.25804	22	3.3493
267.245	3.05471	707.097	2.62877	1515.91	2.8272	150.145	3.15285	273.193	3.93057	8	4.70777	108	2.4692	387	2.77139	3	1.79971	15	3.20635
293.874	2.74899	727.079	3.31134	1364.46	2.88395	127.545	2.19068	266.206	2.92837	6	1.78923	49	2.52388	1277	2.73595	2	9.19554	30	2.65551
265.38	2.94878	743.638	2.8022	1609.4	2.82112	131.751	2.50427	336.359	2.4551	6	3.11506	108	2.911	985	2.8491	2	1.97054	27	2.19135
295.799	2.91126	676.895	2.78933	1441.96	2.94002	130.972	2.68174	313.866	2.32933	9	3.76256	423	2.77497	529	2.82853	3	4.87471	23	1.83808
324.17	3.0885	628.212	2.54524	1318.25	3.04808	141.403	3.6884	295.833	1.97854	9	2.53645	333	2.82297	362	2.7639	3	0.958044	17	2.57076
325.152	2.54425	693.52	2.95145	1243.09	2.8341	128.657	2.64204	327.43	2.81482	9	2.47867	192	2.71971	212	2.57066	4	1.98929	32	2.18588
318.534	3.39293	634.895	2.83356	1235.79	2.8728	129.843	3.94711	336.208	3.23866	35	3.35275	132	2.63569	147	2.85372	3	1.64971	16	3.4851
384.885	3.04362	673.266	2.95603	1355.42	2.75971	127.711	2.66492	274.47	2.85091	38	2.76155	73	2.1951	162	2.93368	6	2.95388	8	3.37885
311.787	3.66346	601.534	2.83427	1226.14	2.9772	173.824	2.01393	316.156	2.46995	23	2.8309	65	3.32477	475	2.4603	7	4.16876	13	1.58558
321.613	3.02455	598.526	2.68553	1246.84	2.76424	177.477	2.56358	261.072	2.51562	16	1.77246	155	2.11776	670	2.3831	5	0.868044	17	4.3134
261.33	3.67154	694.608	2.78522	1241.47	2.77057	170.797	2.08375	347.569	2.38703	12	3.3084	203	2.44792	802	2.83096	4	1.22679	16	2.81947
258.909	3.21364	669.749	3.07888	1249.26	2.7405	168.607	2.67142	378.844	2.76508	6	1.8184	267	2.67731	663	2.59131	3	0.533044	8	1.48822
282.275	3.17932	593.99	2.81063	1258.32	2.8467	175.654	3.71085	353.694	2.92623	14	2.87233	190	2.47931	295	2.52321	5	1.96304	7	2.64849
262.163	3.14396	594.387	2.91267	1486.82	2.82218	132.023	3.22917	342.422	2.91471	57	2.83028	102	2.05967	210	3.12319	3	0.94971	9	1.36357
267.155	3.44441	610.124	3.01718	1548.37	2.84384	151.082	2.52921	323.43	2.46848	37	3.10982	65	3.46892	329	2.71358	3	0.791377	17	2.4487
262.776	2.43059	701.52	2.9098	1586.06	3.02702	131.257	2.61075	332.175	2.39767	23	2.05459	98	2.23306	429	3.03799	4	4.98929	17	4.32517
263.928	3.14957	718.04	2.91266	1528.91	2.78129	162.548	2.24427	318.933	2.13871	14	2.56875	147	2.83242	745	2.85907	2	2.28304	15	2.33968
322.074	3.40623	658.975	2.98385	1366.86	2.96551	196.346	2.82887	338.657	3.38767	16	3.34871	227	3.06756	907	2.7501	2	2.38304	10	1.64385
263.464	2.90135	782.754	2.44371	1391.92	2.73163	166.636	3.40795	379.395	2.67114	19	3.48826	297	2.75699	298	2.93988	2	2.27054	15	3.27635
285.023	2.65069	749.768	2.63162	1410.94	2.49722	167.87	3.25649	355.867	3.09627	30	3.0629	110	2.85381	313	2.42848	2	3.64554	11	2.18907
318.641	2.77016	722.949	3.13452	1303	2.92391	161.689	2.1141	295.598	2.6562	26	2.13859	99	2.11288	269	2.90802	2	3.19554	8	2.98197
311.359	2.90356	732.718	2.80365	1273.96	2.95494	158.878	2.2063	319.239	3.0755	19	2.73853	98	3.22419	393	2.64944	3	0.666377	14	3.06099
360.03	2.88674	734.799	2.78013	1241.3	2.99071	138.12	2.5061	331.001	2.69523	10	2.5669	122	2.68719	475	2.56717	5	0.593043	18	2.57607
346.152	2.76761	687.16	3.10557	1328.85	2.84334	177.39	3.37464	329.329	2.48478	10	2.3604	149	2.49407	244	2.94651	4	2.22679	18	3.38301
309.173	3.10922	632.897	2.65665	1372.51	2.90881	191.073	2.64472	344.467	2.448	19	2.71537	80	2.47731	198	2.64061	3	1.34971	15	3.79968
309.283	3.16425	609.405	2.87465	1212.24	2.91663	182.923	3.0761	323.286	3.11264	29	2.75486	61	2.61793	182	2.75704	3	1.13304	16	3.14447
279.348	2.97928	605.608	2.66108	1209.1	3.07556	142.487	3.37531	271.46	2.50545	32	3.64418	48	2.36989	227	2.60903	3	1.99971	16	3.96322
292.676	2.39656	626.699	2.56403	1215.64	2.8393	139.83	2.35045	262.434	2.84569	17	4.22325	70	2.41045	185	2.74531	4	0.851793	17	2.12811
287.802	3.14885	637.345	3.09072	1289.47	2.85521	180.421	2.45937	300.334	3.34135	9	2.1109	63	2.94555	410	2.46217	4	1.30179	23	4.0283
266.068	2.74484	596.486	2.84802	1329.85	2.9654	166.484	3.01555	327.336	2.73633	12	2.02756	145	2.63062	782	2.05286	5	4.11804	13	1.6375
315.158	2.91863	594.636	3.14866	1516.91	2.83156	165.165	3.03165	293.126	3.22879	13	1.91282	260	2.18919	154	2.73057	4	7.23929	24	2.95176
312.128	2.92794	635.173	3.20527	1487.38	2.95205	159.935	3.21073	310.658	2.54844	20	2.2774	69	2.77661	174	2.89232	5	0.988044	25	2.68435
261.614	2.43463	612.308	2.87889	1373.51	2.84968	128.307	2.58676	319.355	2.83724	12	1.82006	59	2.84938	184	2.89281	9	5.22471	17	1.51782
258.112	2.73253	620.025	2.95965	1678.15	2.7179	140.432	3.11349	304.486	2.13273	8	1.1384	70	3.04917	213	2.72333	3	0.758043	18	2.43301
261.95	2.91013	598.142	2.83252	1495.72	3.26387	144.714	3.16013	283.591	3.32188	6	3.45923	74	2.85193	258	2.58765	3	0.22471	22	2.39021
278.958	3.7022	639.423	2.78835	1494.99	2.83298	154.504	2.86695	323.064	2.98402	7	2.1259	176	2.19164	504	2.28696	5	2.80304	27	2.89783
269.4	2.53148	656.321	2.83469	1535.93	3.12808	145.773	2.84542	340.298	3.33742	6	4.12006	99	2.21238	302	2.38687	5	4.11304	30	2.50635
271.412	3.3242	681.316	2.94824	1454.68	3.20007	147.669	2.95899	339.397	3.36917	21	1.81899	285	3.0898	877	2.84094	6	2.65804	17	1.8737
296.326	2.97743	680.82	3.03844	1451.71	2.75528	177.868	2.92441	374.737	2.25352	31	1.65219	459	2.90351	1507	2.94158	5	1.58304	26	2.72115
279.016	2.75282	641.383	2.85175	1267.45	2.94039	143.662	2.49697	367.507	2.82007	9	2.64201	130	2.79539	400	2.92345	7	0.725901	13	1.21442
308.891	2.60036	682.394	2.90874	1273.15	2.87332	155.106	3.64076	405.624	2.83057	6	3.44006	70	3.43124	217	2.97335	3	0.491377	11	3.25498
313.699	3.16181	674.08	2.81495	1431.45	2.90181	161.396	3.28977	344.238	2.64144	7	3.68018	46	2.58629	148	2.50413	9	1.94971	13	2.54327
299.524	3.00544	642.637	2.64708	1244.18	2.82379	171.268	3.43362	333.284	2.56936	20	3.1539	45	3.62997	151	2.49406	4	1.06429	7	1.96992
350.297	2.95469	654.772	2.90546	1271.46	2.77205	166.082	3.54602	295.616	2.80814	12	2.16798	49	2.68612	185	2.74901	2	5.89554	8	3.62885
386.075	2.96795	642.827	2.8827	1207.7	2.99397	185.294	2.18122	291.677	2.67069	43	3.88776	52	2.88079	520	2.91783	4	4.02679	7	1.80563
338.464	3.39106	638.332	3.01107	1280.14	2.81092	177.879	3.19411	289.478	2.60109	59	2.58979	167	3.09303	2174	2.9269	3	1.23304	12	1.7226
315.527	2.88103	661.296	3.04425	1216.42	2.968	201.476	2.54727	261.218	2.79267	13	1.4309	721	3.04338	2592	2.88377	2	1.82054	15	2.00468
330.064	2.69232	606.321	3.09013	1237.58	2.88616	166.617	2.57612	308.852	2.57425	6	5.67506	826	2.81031	1782	2.80108	2	5.90804	17	2.11635
348.159	3.01494	644.657	2.85622	1283.23	2.55139	163.662	2.97975	298.148	2.67545	7	5.62375	572	2.75839	1107	2.76175	3	2.84971	16	1.8101
326.12	2.83994	614.818	2.74599	1302.95	2.87802	145.57	2.41004	305.738	2.24163	6	3.64173	342	2.69301	551	2.63556	4	2.44554	9	2.33857
305.352	2.77755	620.929	3.2869	1352.78	3.25712	165.821	3.01668	299.063	3.30844	7	2.5409	147	2.30031	278	2.78857	2	2.30804	14	3.60385
267.511	2.77614	693.696	2.85022	1457.09	2.86705	147.825	2.91896	268.812	2.95841	23	3.55177	94	2.38781	188	2.45701	3	0.54971	16	2.89291
311.413	3.4824	645.809	2.93902	1412.09	3.06929	135.331	3.04543	273.565	2.46442	85	2.80837	60	2.58714	159	2.87855	4	1.26429	18	2.56357
291.168	3.1637	644.04	3.08159	1465.73	2.93798	151.487	2.94936	294.97	4.01815	111	2.37351	51	3.74825	709	2.60689	3	2.55804	16	3.48822
266.267	2.71521	706.055	2.90083	1417.72	2.89971	169.239	2.9685	264.574	2.76346	77	2.43765	239	2.71397	623	2.56636	2	2.18304	14	1.56277
260.237	2.58222	644.222	2.62833	1322.44	3.1015	175.911	2.14571	259.489	3.25092	47	2.91334	203	2.67932	436	2.76304	2	1.27054	15	1.63968
263.537	3.30053	614.881	3.04026	1366.66	3.1011	141.531	3.32717	293.685	2.63753	19	1.44484	143	2.81489	379	3.08235	5	2.76304	10	4.45385
269.509	3.12892	596.612	2.83142	1396.63	2.6454	144.379	2.95674	310.086	2.71444	12	2.42215	129	3.2312	398	2.95542	6	2.17888	11	2.51407
273.689	3.27642	603.044	2.54084	1216.33	2.77922	141.881	2.3703	350.66	3.43503	7	2.86518	118	2.79077	296	2.70726	4	0.426794	12	2.1101
284.139	2.80783	604.589	3.03392	1221.33	2.88103	141.551	4.01809	316.083	3.08156	33	3.12847	90	2.50325	289	2.71691	2	0.958044	12	1.42676
332.089	2.75485	633.94	2.77554	1250.89	2.64624	131.087	2.98525	338.006	3.19821	23	2.31372	95	2.26189	243	2.66026	2	0.945543	18	4.62607
277.212	3.14414	608.938	3.09309	1244.81	2.72197	141.541	2.04793	307.232	2.95991	20	3.5684	73	3.13086	391	3.06491	3	1.69138	16	3.46791
289.328	2.77177	649.713	2.75093	1226.29	2.75733	147.948	3.12732	306.756	3.11568	14	3.11947	127	2.77074	827	2.88537	4	5.57054	14	9.2467
283.72	3.15693	625.798	2.90823	1234.85	2.71423	134.36	2.33592	290.111	2.71509	10	2.2409	271	2.99826	382	2.96303	4	4.44554	17	3.02223
292.028	3.18111	613.129	2.76443	1236.48	2.68969	152.506	2.90359	303.184	3.30067	8	1.44715	118	3.34794	289	2.79606	2	1.35804	9	3.30523
274.738	3.33821	632.304	2.68619	1274.64	2.76995	160.012	2.43383	276.573	2.68167	16	2.64183	95	2.61768	227	2.37936	4	5.52054	18	2.78023
332.208	3.28339	624.042	2.95239	1321.92	2.6401	160.441	3.43337	276.779	2.6223	8	4.80465	75	2.66338	196	2.81985	2	1.52054	19	3.42819
311.343	2.70995	651.461	2.91611	1255.36	3.18633	144.036	2.82876	305.53	2.85884	14	3.37768	66	2.75311	195	2.84008	3	4.45804	14	3.42885
328.966	3.45076	630.869	2.94717	1498.03	2.91017	181.069	3.04797	330.384	2.58716	36	4.28756	56	3.1904	341	2.58773	4	3.97054	20	2.52135
277.995	2.98798	615.969	2.62983	1351.66	3.00891	149.34	2.61191	321.641	2.37082	6	3.64173	96	2.67718	311	2.57069	5	0.223044	20	2.5726
323.621	3.14151	686.144	2.99826	1297.75	2.95026	139.851	3.29607	364.178	2.76704	14	2.45447	94	2.97728	244	2.27731	4	1.10179	32	2.80619
316.705	2.92443	680.167	2.92669	1239.39	2.98445	137.096	2.33634	346.107	2.89399	10	2.8419	89	2.41194	257	2.73402	8	1.01117	28	2.52974
271.404	2.8752	661.373	2.92995	1240.89	3.15892	144.236	3.40678	354.986	2.83022	7	2.05304	80	2.88268	364	2.64874	6	3.39554	26	2.62692
265.973	3.26	695.851	2.78849	1269.13	3.21121	133.894	3.53961	367.363	3.4131	7	3.77232	115	2.25548	384	2.6447	7	1.61876	18	2.28162
272.264	2.8227	706.861	2.81321	1264.72	2.91347	145.758	2.57351	359.703	2.73824	11	1.19453	131	2.54569	181	2.83763	2	5.64554	21	2.26277
266.532	3.3985	651.294	3.04485	1237.08	2.92212	147.449	3.20452	336.025	2.61176	15	1.81856	63	2.84975	163	2.4635	6	2.03304	25	1.29735
270.137	3.18144	644.902	2.65895	1283.08	2.85704	173.907	2.73124	351.503	2.63563	11	2.50999	57	2.20636	198	2.83655	5	0.668044	14	3.0342
279.051	2.79901	617.093	2.73952	1297.38	2.86714	157.983	1.91036	324.094	2.75516	11	3.32635	80	2.525	192	2.4106	4	4.20804	12	3.48926
265.482	3.08649	624.145	3.14818	1230.98	2.99126	179.075	2.66675	340.562	2.43399	14	2.4109	68	2.43494	161	2.72615	3	3.60804	12	3.20801
265.271	2.95986	666.202	3.64403	1367.36	2.77154	187.424	2.93146	348.891	2.76533	22	2.41362	46	2.6415	278	2.54169	2	1.42054	22	2.62316
266.938	2.75048	601.65	2.77161	1273.44	3.0001	175.931	2.32822	348.78	2.87516	9	2.02756	45	2.95875	234	2.45629	2	3.03304	24	2.34343
264.922	2.36693	609.88	3.16757	1331.23	2.66643	187.015	3.75793	331.082	2.27489	11	3.77226	83	2.7076	536	2.78551	2	4.75804	20	2.52385
295.075	2.58732	674.631	2.84488	1299.73	2.97913	163.112	2.53444	269.519	2.80139	12	3.1759	76	2.37077	760	2.81253	2	3.14554	14	3.35206
280.622	2.59783	616.563	2.68299	1264.24	2.82621	157.194	2.51381	328.997	2.33305	12	3.51465	164	2.73198	430	2.67999	4	1.58929	18	2.54551
276.994	2.45581	639.684	2.68695	1340.72	2.83752	180.399	2.78102	323.455	3.5235	25	2.4417	247	2.87575	503	2.72426	6	3.54971	14	3.98599
272.877	2.88496	619.292	2.7133	1324.77	3.17208	173.985	2.83793	331.057	3.33218	32	4.19949	132	2.89728	862	2.72715	4	2.11429	13	2.36442
259.418	2.74507	759.46	2.79345	1449.9	2.77126	156.723	2.71378	297.288	2.56378	13	3.37013	183	3.00304	1107	2.87441	8	3.14867	18	4.28162
273.243	2.71649	631.794	2.6653	1399.32	3.06655	169.718	2.61992	329.036	2.36414	31	3.39074	276	2.60042	389	2.82028	2	0.995544	17	1.58252
318.45	2.74009	596.743	2.81033	1470.53	2.85942	174.768	3.00516	277.279	2.53703	37	2.70198	335	2.97134	199	3.2583	6	3.71221	13	1.86058
296.649	3.26016	596.662	2.95006	1405.24	2.87782	177.318	2.83053	372.292	3.10575	42	2.63994	112	3.04486	150	3.41815	2	0.620544	10	2.31635
262.878	3.33428	595.642	2.69138	1392.45	2.69288	161.771	2.96879	264.143	2.75155	13	3.69013	66	3.02788	153	2.4363	3	1.14971	23	1.52395
259.469	2.56694	597.379	3.20233	1255.29	2.81327	154.724	3.40235	394.538	3.30979	9	4.73645	47	3.39776	155	2.76315	4	0.626794	13	1.86442
273.761	2.59664	654.063	3.22692	1325.09	3.00492	149.957	4.81451	399.674	2.69352	6	2.5984	55	2.14885	164	2.89327	3	1.68304	15	2.83968
269.336	3.23798	619.047	2.77322	1286.08	3.1309	150.388	2.52227	385.488	3.18377	7	2.01161	65	2.71885	1701	2.92147	3	0.816377	11	1.94135
289.071	2.85974	613.996	2.83674	1232.67	2.73994	176.219	1.9946	401.149	2.43152	7	3.85875	543	2.73588	1242	2.99548	2	0.345544	14	2.22706
273.533	3.13209	631.124	3.18082	1319.91	2.86977	143.952	2.32466	387.91	2.66686	8	1.31277	381	2.97792	194	2.8001	3	2.54138	13	1.73942
297.838	2.88509	650.649	3.34598	1293.62	2.90549	193.227	3.58225	392.97	2.3543	6	3.31673	68	3.18612	276	2.60534	3	2.11638	12	3.77051
304.746	3.22568	626.211	3.02115	1250.8	2.83421	137.397	2.69067	351.645	2.77065	7	1.0859	91	2.3541	305	2.92399	3	2.34971	14	2.16456
332.895	2.34024	645.333	2.46109	1270.83	2.66334	192.24	3.60003	303.758	2.74692	11	2.53044	98	3.52128	315	2.85173	6	2.57471	7	1.74849
294.584	2.939	669.397	3.00873	1240.36	2.9377	204.021	3.49987	255.219	3.49769	67	3.01463	90	2.89953	240	2.9517	2	2.29554	13	3.07211
277.666	2.68617	644.788	2.9072	1512.78	2.76723	163.784	3.89451	263.608	3.74712	47	3.43441	82	3.21708	249	2.79291	8	2.52054	15	2.27468
289.071	2.75314	626.515	3.00978	1247.69	2.81486	181.491	2.06163	267.77	3.08171	6	4.5834	84	2.5509	631	2.72234	3	10.5747	7	1.41635
285.448	3.47879	606.952	3.30459	1291.09	2.96519	208.575	2.47556	312.115	2.68315	13	1.9159	191	2.86478	402	2.79507	8	2.03304	16	1.94135
282.241	2.59257	659.699	2.99766	1261.17	2.83203	199.961	2.53361	276.141	3.51539	14	3.92482	133	2.81489	294	2.91736	3	2.32471	11	2.86407
294.508	3.52917	613.22	2.48986	1333.43	3.02667	177.696	2.46156	325.088	2.17208	15	2.0979	107	3.02821	220	3.04276	5	1.52304	24	3.17572
310.168	2.80394	603.098	2.99911	1269.25	2.9011	152.647	2.67156	259.349	2.73548	12	3.02173	68	2.58178	197	2.69587	3	2.64971	25	3.32735
307.461	3.07559	678.271	2.83359	1222.43	3.25766	128.558	4.37982	257.5	2.86065	24	3.64694	64	2.96757	196	2.96901	3	6.03304	28	2.70563
324.718	3.02688	663.218	2.67063	1242.61	3.14166	141.747	4.24267	275.008	2.4528	13	2.51013	66	2.7666	183	2.78009	3	6.23304	17	2.48252
345.869	2.88438	699.71	2.78843	1275.25	2.79202	131.49	2.8364	281.232	2.84846	11	2.23317	84	2.56596	215	2.74456	3	1.18304	25	3.30035
260.306	2.97908	639.781	2.83245	1246.22	2.72321	143.196	3.0962	293.04	2.60755	12	2.54756	84	2.57299	252	2.79562	9	2.5886	21	4.12468
272.406	3.20815	623.444	3.01298	1261.78	2.95446	150.199	3.57128	260.278	3.03079	6	3.61423	111	3.18531	351	3.16235	4	1.35179	16	2.86166
265.471	3.0496	711.509	2.96621	1371.92	2.58252	155.846	2.11239	266.982	2.78517	14	2.7059	74	3.66159	269	3.07841	4	3.13304	25	3.84635
268.438	2.59155	632.373	2.63727	1292.93	2.62543	134.521	2.8539	265.669	2.76625	6	2.51673	51	2.9806	174	2.84531	2	3.90804	22	2.24816
296.126	2.8918	743.635	2.79839	1253.93	2.63481	137.769	3.00005	289.673	2.66234	14	1.43304	50	2.91201	167	3.1984	4	9.12679	31	3.09215
266.237	3.24803	597.672	2.63455	1303.45	2.73768	145.9	2.87817	292.803	2.69844	9	2.14145	46	2.93031	170	2.83937	2	6.02054	16	3.26166
296.822	3.40799	665.896	2.76527	1310.3	2.948	142.146	2.28549	282.736	2.73851	16	2.58746	57	3.64697	208	2.86213	2	1.17054	23	2.62939
259.594	2.27075	719.106	2.99511	1276.9	2.66446	130.652	2.56214	276.356	2.67438	7	2.93233	63	2.78515	199	3.08817	2	0.208044	11	5.19362
285.943	3.27716	849.937	3.03566	1255.36	2.74108	141.906	2.76866	279.672	2.34008	8	2.67652	79	2.5717	224	2.76865	4	1.25804	8	2.11635
274.902	2.9336	853.602	3.05156	1236.26	3.07626	136.897	3.617	344.88	2.80241	11	3.14453	81	2.84593	267	2.80103	3	5.14138	7	5.76992
290.393	2.68409	820.13	3.17791	1282.44	3.36666	145.701	2.84198	336.657	2.40454	6	1.33173	69	2.90045	227	2.69828	4	1.93304	11	5.18225
264.838	2.74234	678.578	2.99829	1459.07	2.96325	142.875	2.60553	310.534	3.13181	11	1.80181	97	2.71423	306	2.57179	2	1.32054	8	3.11947
314.362	2.91226	616.104	2.916	1314.19	2.83041	140.389	3.01726	333.207	2.15692	8	3.5359	94	2.54036	320	2.66441	2	3.33304	8	3.2976
308.019	3.2156	616.34	2.79419	1293.43	2.74203	145.278	2.98793	355.87	2.48568	7	3.37161	155	2.53308	433	2.58848	2	3.02054	8	4.15697
259.326	2.7574	604.946	3.02405	1428.8	2.59507	140.669	2.30139	265.498	3.05073	14	4.45054	155	2.83963	449	2.6296	3	2.55804	16	3.49916
259.676	2.97359	605.903	2.93167	1293.95	2.99427	174.646	3.27521	362.246	2.99177	9	3.09423	103	2.47244	324	2.91065	3	2.47471	15	2.47801
261.357	3.44198	674.121	3.11424	1322.51	2.89898	168.645	1.95043	318.103	2.69613	14	2.29482	195	2.97339	604	2.86134	8	1.99242	10	4.58385
262.437	2.94893	691.538	2.80885	1209.76	2.75938	155.213	3.24618	311.854	2.20167	23	2.81372	167	2.85827	487	2.77078	5	2.85804	17	2.91929
262.927	2.67739	662.795	2.64564	1232.66	2.75839	169.415	2.68055	287.83	3.54071	13	2.94436	123	2.66458	318	2.65519	2	2.04554	21	3.82587
285.792	2.94413	647.785	3.08007	1494.88	2.80628	163.825	2.36305	311.428	3.40967	26	3.19801	46	3.00607	241	2.14856	2	0.733044	16	2.84291
274.451	3.25376	672.611	2.98462	1330.29	2.77499	141.253	3.57787	279.519	3.14597	22	2.56067	70	1.43902	145	2.79666	6	5.29554	16	2.43666
264.799	3.54465	663.657	3.09955	1275.48	2.89448	186.103	2.68038	266.891	3.5938	14	2.22697	52	2.4081	185	2.61393	9	2.80249	16	4.35385
266.648	2.70913	634.135	2.94249	1385.01	3.0898	168.588	3.02455	342.807	2.41011	6	4.10923	46	2.54726	245	3.29928	2	6.18304	14	1.75027
262.528	3.13692	632.569	3.09573	1570.15	3.0169	177.782	2.09013	396.878	2.10429	12	1.28798	64	3.38148	617	2.8625	7	2.05804	14	3.9467
276.994	3.23991	598.565	3.10476	1689.69	2.73455	141.268	3.45741	376.677	2.76583	6	1.92506	87	4.46019	924	2.67381	2	1.53304	31	3.56393
288.754	2.83118	602.256	2.74776	1568.41	2.82324	164.086	3.35532	412.791	2.41764	8	4.09277	188	2.77972	1021	3.01809	2	7.59554	30	2.57135
270.327	3.65205	604	3.07795	1351.19	2.90821	147.234	2.55133	401.929	2.83327	14	3.91161	295	2.60963	1375	2.6731	3	1.50804	16	2.97103
278.395	3.41828	638.081	3.0135	1247.29	2.7941	142.543	3.31907	366.741	2.36884	33	3.36908	339	2.93897	1142	2.67713	3	0.49971	15	1.75301
287.156	2.73338	640.93	3.21284	1217.42	3.09291	156.893	2.58349	373.342	2.79601	37	2.59009	434	2.75052	354	2.79006	3	4.66638	7	4.5342
278.42	2.81953	609.509	3.07568	1262.29	2.82934	214.043	1.87376	346.025	2.67639	39	2.70372	373	2.84475	196	2.92623	2	0.883043	7	2.42706
281.107	3.10019	661.676	2.74623	1434.98	2.72151	180.72	2.59811	293.919	2.6269	38	3.75221	118	3.13238	169	2.89502	6	4.01221	9	4.0469
285.023	3.53849	604.254	2.94416	1369.73	2.52055	192.709	3.32846	392.692	2.70348	62	2.92114	67	3.28411	149	2.24592	3	4.53304	11	2.69362
273.748	2.81909	678.402	2.93948	1387.47	2.73571	201.434	2.75194	343.053	2.81515	8	2.61777	61	2.63728	261	3.0099	4	2.87054	7	3.55206
265.926	3.42803	616.324	2.77752	1377.82	2.93404	184.551	2.39533	360.345	2.75948	8	2.1284	48	2.2101	144	2.31997	6	3.06638	8	1.7851
276.041	2.98681	674.042	2.65105	1349.53	2.80892	169.545	3.03377	350.946	2.40831	6	1.85756	84	3.23876	170	2.75622	2	3.89554	8	1.90385
298.546	2.97092	648.414	3.13853	1348.31	2.82366	174.822	2.71054	374.839	2.76766	8	1.19027	53	2.16974	192	2.62312	3	1.67471	7	2.07706
276.5	2.58831	637.896	2.77483	1296.58	2.92276	145.771	2.27781	320.57	2.93309	6	4.5184	63	2.99896	150	3.06368	3	2.07471	8	1.38197
275.78	3.12687	651.432	2.65323	1273.34	2.93476	175.64	2.52372	330.073	2.57501	7	2.8009	47	2.48797	232	2.68865	4	5.44554	14	2.34492
279.646	3.03588	726.844	2.74004	1258.05	2.94151	155.147	3.10982	283.255	2.81871	12	4.44215	78	2.51665	377	2.81287	3	1.90804	23	3.35113
281.395	3.24708	632.13	2.72168	1297.63	3.11985	170.654	2.68327	343.011	2.59584	6	4.8684	118	2.84399	1000	2.65013	5	4.61304	26	3.79135
282.444	2.87133	712.369	2.49472	1253.27	3.04184	175.455	2.16535	317.241	2.79855	6	0.585063	301	2.3875	836	2.71836	5	1.24304	23	3.76852
305.833	2.90222	628.381	2.70202	1234.43	3.06455	176.779	3.39302	329.924	3.07857	6	3.00756	264	2.63377	537	2.81515	4	3.75804	24	3.34239
291.205	3.03703	616.889	3.23472	1293.74	2.89189	162.351	3.03105	314.425	3.03137	7	1.44018	181	2.55697	285	3.1582	4	1.54554	12	3.22051
299.081	3.15586	648.822	2.67177	1271.28	3.07945	150.48	2.07972	333.911	2.50417	9	2.38312	95	3.15762	224	2.81631	7	1.45804	25	3.37635
312.307	2.53336	629.069	2.66251	1265.33	2.65206	133.142	2.80664	390.71	2.60076	13	3.65628	74	2.63247	206	2.98327	4	2.00179	9	1.49968
280.828	3.27733	636.501	2.97051	1273.72	2.70854	175.012	1.66347	354.328	2.78929	29	3.03934	63	3.37166	189	3.06639	2	0.695543	20	3.1851
290.464	3.33483	687.622	2.73674	1333.14	2.81907	160.266	2.32643	311.469	2.71803	40	1.4744	56	2.54138	169	3.40221	2	2.08304	13	3.3375
291.087	3.30205	690.457	3.09086	1366.61	2.76118	157.893	2.57451	415.89	2.61315	22	3.41112	58	3.69988	186	3.00071	2	3.05804	19	3.50056
274.905	2.51385	624.172	3.13108	1299.43	2.79109	151.742	2.83995	368.531	2.41154	15	3.41823	60	2.55173	169	3.1541	2	12.0455	22	5.00725
338.559	3.24356	616.803	2.89559	1363.17	2.7058	157.157	2.58767	385.815	2.41938	6	2.43173	54	2.9879	191	3.27819	3	2.91638	18	2.52051
262.692	2.78625	706.244	2.87651	1385.01	2.90125	197.524	2.58634	342.06	2.30029	6	6.42923	51	3.42472	239	3.00256	2	4.58304	18	2.30246
291.252	2.78966	655.042	3.06227	1427.74	3.04302	156.554	3.4357	368.926	3.32971	6	2.4559	78	3.30383	209	3.43466	3	1.96638	35	2.06992
265.769	3.34171	659.116	3.08814	1415.55	2.62569	157.542	2.39201	304.233	2.37728	11	2.64953	62	3.30168	169	2.93993	5	1.89804	30	2.86801
287.656	3.03709	600.075	3.07917	1296.42	3.01876	206.372	2.66465	293.543	3.04924	6	2.94173	67	3.13926	166	2.87757	2	3.17054	21	3.66992
307.838	3.51031	635.219	3.01198	1413.45	2.8979	170.941	2.78381	364.443	2.59797	11	3.42453	57	2.93917	156	3.06384	6	3.33721	11	1.71635
336.164	2.75522	611.054	2.85908	1322.73	3.28191	186.032	2.61354	326.809	2.40016	9	3.61423	52	2.90204	159	2.79167	4	2.03304	7	1.43777
330.969	2.83994	636.946	2.75133	1279.19	2.78993	174.737	2.16752	311.662	3.02744	10	2.6459	49	2.83633	184	3.08053	5	3.22804	7	5.83777
266.358	3.05185	628.228	3.034	1335.37	2.77964	188.145	3.41031	310.502	2.21179	6	1.97256	65	3.24731	229	2.98413	5	1.45804	8	3.46947
268.216	2.85265	611.455	2.64477	1344.62	2.99829	161.661	1.82563	336.135	2.859	12	3.27465	82	3.71659	295	2.91855	3	1.41638	12	2.23093
274.868	2.95058	662.808	2.94776	1301.07	3.07779	143.568	2.93732	287.503	2.76437	13	3.34859	101	3.05372	495	2.6692	7	4.19733	16	3.23041
282.516	2.82416	686.522	2.96883	1326.06	3.12474	192.521	2.29066	266.198	2.80189	19	2.29326	181	2.81948	615	2.56083	5	2.41804	21	1.66873
339.511	3.15983	656.795	2.80524	1426	2.87787	147.434	2.66271	301.812	2.19382	24	1.44985	188	2.42728	616	2.55806	2	3.94554	10	1.61635
283.402	2.67942	738.925	2.68091	1337.47	2.92998	172.478	2.36594	271.048	2.79209	27	2.49627	184	2.69441	1360	2.83494	3	4.47471	17	2.52223
303.678	2.48829	675.673	2.43276	1354.53	2.58869	132.382	2.41987	282.169	2.65608	50	2.9447	436	2.75429	2279	3.01998	2	1.43304	11	2.16862
286.235	2.32744	627.61	2.75753	1362.34	2.82859	147.61	2.5488	277.082	2.76677	83	3.32764	712	3.11539	1522	2.80533	2	2.53304	16	3.26166
329.199	2.94638	608.742	3.26257	1342.23	2.73345	178.765	2.58996	274.541	2.43935	61	3.33729	500	2.73576	801	2.81736	3	7.87471	19	1.84398
258.848	3.10563	651.879	2.92543	1366.07	2.87843	138.349	3.42426	268.46	2.86713	33	3.11362	288	2.64878	445	2.85314	2	0.658044	23	2.72721
281.001	2.81164	617.736	3.23675	1249.23	2.87406	139.736	2.46197	281.694	3.46986	17	2.82913	145	2.64679	329	2.38977	3	3.43304	18	2.81635
307.728	3.09142	619.624	2.68896	1267.03	2.89247	159.34	1.66795	289.55	2.9266	6	0.740063	114	2.65983	247	2.97605	2	0.695543	11	2.44135
275.444	3.4597	626.436	2.94571	1269.59	2.91678	137.979	3.06501	289.266	2.57739	7	1.75947	70	2.74395	140	2.4345	4	2.52054	14	3.7717
278.505	2.68426	636.771	3.12991	1250.39	2.66931	127.589	2.74805	260.277	2.80974	7	1.09875	46	2.47455	336	2.46497	2	2.02054	11	1.84135
285.991	2.85685	663.95	3.25487	1273.32	3.04348	145.597	1.93116	258.061	3.27759	7	1.20804	99	2.6297	213	2.64188	6	1.84554	12	2.29968
295.745	3.0996	709.211	2.70965	1325.17	2.98174	144.833	2.54232	260.73	2.58065	14	1.81268	60	2.36664	196	2.66962	4	5.35179	24	3.05801
278.429	2.89355	664.752	2.97923	1355.63	2.98803	150.565	3.59895	287.33	2.3227	11	2.12226	56	3.25138	265	2.99072	2	6.42054	15	2.53968
262.592	3.01641	709.052	3.0896	1383.17	2.83371	137.76	2.7421	321.97	2.57751	10	2.0734	85	3.4619	253	2.78252	2	1.60804	20	2.8951
305.095	2.67486	684.851	3.02666	1314.56	2.58469	147.566	2.72694	384.731	3.19616	13	3.65628	84	2.79495	299	2.80294	2	3.23304	19	2.52819
283.11	2.84251	705.743	2.67708	1555.76	2.82856	130.35	3.01517	320.679	2.67528	10	2.1284	96	2.70635	524	2.61562	5	3.72804	18	3.58301
262.448	2.8315	674.407	2.55231	1320.04	2.93879	128.315	2.47602	352.416	2.63152	24	2.0934	169	2.55898	1049	2.76695	2	3.08304	10	3.00135
308.271	3.23906	664.627	2.75464	1365.36	2.7174	139.67	3.52522	354.343	2.54699	48	2.23704	347	2.83624	918	2.58633	2	2.65804	8	3.61947
288.853	3.17979	669.965	3.19273	1209.88	2.80174	149.696	1.88824	327.067	3.30343	38	2.63234	318	2.80707	614	2.75558	7	2.16876	8	2.34135
299.528	3.28372	633.399	3.17235	1335.04	2.604	158.997	2.26452	289.782	2.89285	25	2.3477	182	2.82212	278	3.13969	3	0.941377	8	2.85385
295.251	3.17076	631.794	3.09172	1294.77	2.7828	182.801	3.31538	360.234	2.4282	11	3.53453	80	3.356	167	2.71283	3	0.916377	10	3.03385
281.933	2.99382	667.565	2.91506	1303.13	2.93944	156.404	2.58638	302.386	2.94502	9	4.53479	48	2.85802	376	2.68425	4	1.78304	7	2.56277
278.538	2.59679	606.272	2.93891	1337.08	2.88157	181.262	2.66101	303.528	2.78139	7	3.47161	120	2.71689	597	2.66126	7	1.89733	12	1.92468
281.688	2.96822	614.152	2.74992	1256.53	2.96166	175.812	2.52968	326.272	2.63214	7	3.69518	205	2.8645	247	2.64036	5	3.26804	8	2.4351
279.239	2.54761	602.141	2.59186	1398.08	2.88951	158.049	3.48758	329.55	2.89269	7	1.84304	101	2.28313	286	2.75182	2	1.05804	11	3.37544
301.307	2.76613	638.047	2.78591	1432.16	2.87359	134.061	2.87462	330.521	2.66641	21	1.81185	50	2.84641	501	2.90362	6	3.10804	18	3.52607
266.632	2.88031	627.611	2.64835	1466.69	2.69886	173.084	2.43211	352.444	3.03821	6	3.3984	47	2.99073	1013	2.84187	2	0.345544	16	3.1476
335.791	2.73417	671.524	2.76328	1425.67	2.88557	143.081	2.74945	351.044	2.55461	6	5.95006	80	3.15687	683	2.52828	2	2.43304	17	2.51193
297.803	3.54482	691.271	3.05259	1395.98	2.9851	160.617	2.82537	378.632	3.16591	6	2.81423	157	2.97977	316	2.74618	2	1.55804	14	3.29313
305.657	2.8666	659.851	2.76213	1430.2	2.93908	166.336	3.33801	365.302	3.41213	6	1.1859	344	2.85433	249	2.73641	2	0.458044	18	3.70107
316.923	2.35375	631.657	2.63471	1331.8	2.70588	156.634	3.08806	254.777	2.90936	7	2.2009	206	2.71106	196	2.87388	3	2.61638	21	3.81277
304.379	2.44875	721.032	2.96053	1278.38	2.85329	163.645	3.52437	338.994	2.59125	18	3.21367	113	3.04367	175	2.86014	3	1.26638	13	1.23558
301.594	3.4459	720.458	2.61166	1404.23	2.95574	186.31	2.81841	420.675	2.83548	35	3.19904	74	3.13335	146	2.84131	2	3.69554	10	1.52135
261.888	3.17135	735.346	3.09394	1337.18	3.14886	169.521	2.94109	372.225	3.02081	22	3.31044	78	2.91582	179	3.31908	4	2.33929	8	4.2101
302.089	2.88512	712.376	2.78645	1335.75	3.17453	188.179	2.78985	378.862	3.06299	16	2.72152	62	2.54974	139	3.23917	5	3.85304	12	1.14551
271.944	2.9896	690.703	2.97591	1301.95	2.91071	177.239	3.32437	344.676	2.60783	11	1.41181	59	2.92438	149	2.53545	3	3.08304	13	1.69904
269.665	3.18849	699.481	2.94302	1247.36	2.56688	170.051	2.48007	355.054	3.04602	9	1.57701	59	2.4226	167	3.01903	5	1.75804	21	2.24016
276.546	3.58357	684.567	3.05995	1213.95	2.77491	203.695	3.29048	340.964	2.78297	7	2.87447	62	3.14652	208	2.77858	3	2.33304	12	2.47676
266.034	3.18148	632.715	2.84603	1329.3	2.98579	198.825	2.37123	329.165	2.68555	7	0.645182	47	2.81414	276	3.20095	4	1.87054	14	1.32527
282.843	2.73105	672.968	2.79383	1264.54	3.00877	183.893	3.51822	341.132	2.88056	9	2.17256	77	2.55498	408	2.68397	5	2.59304	20	2.71885
274.286	3.09192	676.978	2.85205	1395.7	2.79967	191.258	2.28793	412.93	2.95391	6	2.58006	86	2.99752	561	2.76	5	6.17304	15	2.16468
270.183	2.94714	632.177	2.73733	1294.19	3.05173	178.033	2.89599	373.646	2.61323	8	2.40152	106	2.38021	1046	2.71452	5	2.66804	19	2.74924
294.406	2.37227	684.582	2.80107	1344.79	3.12556	181.097	2.89949	347.926	2.6628	10	1.5999	182	2.51819	1758	3.03303	2	2.15804	18	2.98301
318.945	3.11288	722.393	2.96256	1484.2	2.73747	167.682	3.40928	380.765	2.42197	7	1.99161	355	2.61418	1842	2.91589	3	1.30804	26	3.09808
263.43	2.991	709.266	3.07003	1435.01	2.86274	175.74	3.11074	322.504	2.92653	9	2.42256	541	2.85806	1382	2.85731	4	2.72679	7	1.41992
301.297	3.48301	678.396	2.41648	1461.49	2.59065	216.911	2.88731	367.147	2.9493	9	1.67979	602	2.78766	1288	3.00851	5	2.07804	7	1.74135
278.017	3.05587	666.498	3.29009	1473.5	2.74499	211.861	2.60838	384.361	2.96274	15	1.98956	457	2.81729	1159	2.94062	2	1.10804	7	1.49849
295.701	3.48168	644.656	2.73546	1476.87	2.77782	180.498	2.66993	322.831	2.66674	28	2.42733	437	2.90682	800	2.89745	2	1.43304	9	2.48301
272.214	3.36795	610.459	2.98473	1391.05	2.89098	187.608	2.30191	306.838	2.80166	43	2.42485	358	2.97017	613	2.79802	3	11.5247	10	2.17885
273.562	3.37123	634.409	2.79974	1396.29	2.87548	154.787	3.08451	325.212	2.58928	62	2.60832	259	2.79695	334	2.70891	2	1.55804	11	3.4118
275.365	3.55003	612.423	2.95859	1395.85	2.88905	178.904	3.18381	432.058	2.88752	73	2.82802	216	2.61533	187	2.581	2	2.43304	15	2.45801
299.024	2.74258	604.424	3.28529	1226.86	2.95336	136.872	2.21946	379.403	2.77071	57	2.7509	110	2.48558	165	3.36174	2	2.54554	14	2.53242
300.035	3.39867	617.692	2.85658	1328.93	2.82297	192.682	2.94851	394.104	3.49811	45	3.19867	82	2.60317	161	3.2555	2	2.38304	16	2.23041
284.745	2.77057	608.861	2.67318	1210.29	2.9938	158.639	2.90629	353.42	2.23713	39	3.08308	54	3.06522	268	2.92739	3	1.68304	17	2.5384
311.349	3.2453	645.652	2.92014	1250.21	2.98002	161.832	2.8475	320.2	2.67566	32	2.1659	60	3.51147	307	3.01862	3	1.74138	20	2.29635
305.047	3.21653	604.672	2.70976	1424.09	2.68885	167.287	2.52632	301.161	3.09922	26	2.63782	96	2.79296	278	2.84771	3	3.19138	20	1.5951
302.483	2.89966	701.1	3.26382	1462.87	3.04767	192.933	3.0111	415.867	3.02069	11	1.89135	93	2.62853	298	2.8582	4	3.52679	12	1.81635
290.846	3.12625	787.242	2.98646	1442.31	2.67105	179.632	2.84157	394.932	2.56801	13	1.38474	87	2.4072	352	2.94023	7	3.26876	18	2.33023
290.125	2.98037	737.08	3.19992	1413.83	2.92375	208.685	3.14541	369.959	2.82653	9	3.33034	95	3.03399	430	2.90184	3	3.39138	19	2.85977
291.035	3.20623	626.203	2.80246	1422.37	3.01393	174.717	2.19232	316.258	2.75269	13	3.11974	119	2.99321	494	2.87617	2	2.23304	19	3.25319
291.528	2.62121	678.377	2.94466	1380.92	3.2314	168.564	2.94592	345.904	2.14151	11	2.47999	152	2.55929	1130	2.67977	4	1.49554	23	2.35439
283.38	2.92056	668.252	2.83286	1387.61	3.01338	158.62	3.56275	259.816	2.40366	8	2.18027	159	2.75245	1124	2.69778	3	1.05804	12	2.61426
271.429	3.25131	687.074	2.97249	1323.05	2.59683	202.539	2.84074	298.268	2.39429	6	3.08173	386	2.70397	411	2.93634	7	2.33662	13	2.38173
301.587	2.53777	737.733	2.54956	1298.87	2.60606	194.524	2.69528	331.74	2.18815	14	3.33125	388	2.57575	227	2.87984	3	6.50804	21	3.6592
263.254	2.70051	731.765	3.1453	1252.98	2.74257	188.298	2.6704	336.917	2.40505	22	1.94385	151	2.9218	173	2.79031	3	6.98304	27	3.99505
276.312	3.54221	710.312	2.75078	1262.62	3.06651	164.112	3.04597	295.33	2.55324	22	4.24044	69	2.8327	169	2.38871	3	3.10804	20	2.38635
290.331	3.27219	713.531	2.89081	1376.17	2.76089	178.109	2.0113	309.675	2.86098	45	2.44056	61	2.93646	207	2.98548	4	6.86429	12	3.6476
284.926	2.6801	679.031	3.1037	1289.67	2.9579	133.522	2.29408	289.8	3.87589	49	2.14681	69	2.65031	595	2.71142	4	3.27679	16	5.40072
288.17	2.43708	693.265	2.88433	1402.31	2.84412	155.893	2.12894	279.79	2.64266	25	2.2785	55	2.92949	521	2.2769	5	2.98804	12	3.83926
287.179	2.8273	676.569	2.99572	1502.21	3.03269	168.986	2.28407	303.114	2.66993	11	4.10544	223	2.97441	151	2.5974	4	4.47679	7	3.41992
319.362	2.78091	709.293	2.93414	1470.08	2.72592	162.155	2.37369	286.748	3.03613	7	3.27447	162	2.1792	139	2.84039	2	3.14554	12	2.28718
331.816	3.32005	708.703	2.93052	1399.3	2.66551	137.748	2.50675	295.083	3.01073	6	1.83423	59	2.21963	201	2.9313	2	3.63304	8	2.73197
303.993	3.20749	644.835	2.74314	1523.21	2.83331	165.43	3.12192	287.304	3.42646	6	4.0909	56	2.39888	211	3.27843	2	2.84554	7	1.85206
322.992	3.30866	611.129	2.94984	1452.44	2.93405	138.449	2.42457	286.703	3.06132	28	2.76322	61	4.0731	154	2.35983	2	3.09554	7	3.84849
320.061	2.69084	624.867	2.44849	1509.93	2.69963	143.311	2.42782	262.136	1.54699	20	2.46615	50	2.10161	192	2.76117	2	6.07054	9	2.19412
303.881	2.94344	619.056	2.65139	1534.51	2.94764	143.144	2.66681	281.013	2.12838	6	0.833396	57	3.06697	186	3.0163	2	4.73304	8	2.11635
320.257	2.91981	699.047	3.01436	1455.78	2.65706	142.51	3.15671	291.172	2.58461	6	3.40006	55	3.57313	158	2.76452	4	3.45804	8	3.21322
327.989	2.82369	626.954	2.93666	1361.65	3.04291	144.075	3.25685	281.415	2.28285	9	1.46145	46	2.42716	279	2.70824	3	3.19971	8	3.48197
290.367	2.98982	620.658	3.12613	1377.84	2.87564	154.139	3.57551	263.97	3.3978	8	1.07527	100	3.01516	600	2.83389	5	1.65804	20	2.1676
278.473	3.46373	645.01	3.23106	1345.6	3.10994	159.132	3.02575	276.669	3.18702	6	3.25506	218	2.79519	803	2.67904	3	2.32471	18	2.84551
264.217	3.04762	641.854	3.16097	1375.53	2.83947	141.076	1.77345	286.605	2.91538	7	2.38304	252	2.34295	390	2.45808	3	0.558044	19	2.4545
286.037	2.98703	649.959	2.83965	1268.6	2.97415	146.041	2.04296	347.725	2.858	10	2.0024	126	2.69182	225	2.87393	3	6.33304	20	3.1376
313.56	2.74889	715.258	2.64661	1412.22	2.81272	152.869	2.36923	368.423	2.68287	8	3.3284	72	2.94621	197	2.93208	3	2.26638	20	2.6426
356.32	2.84124	715.068	3.17373	1384.33	2.91691	128.724	2.77789	405.357	3.20996	6	1.5709	60	2.85873	200	2.82841	7	1.27947	11	1.78225
314.725	2.73921	723.872	2.82879	1306.52	2.86208	131.529	2.85507	354.554	2.37192	9	5.21701	68	3.08781	155	3.13064	3	2.02471	14	5.00027
295.757	3.37467	701.81	3.31244	1281.25	2.79182	134.692	2.635	279.616	2.61442	15	2.6939	49	2.76694	140	2.71968	2	2.03304	21	4.31754
289.824	2.86869	724.392	2.95869	1341.43	2.61542	136.975	3.69107	304.151	3.06223	30	2.44373	69	3.0064	145	3.00642	2	1.25804	14	1.8467
265.261	2.88402	715.402	2.78913	1248.57	2.60694	132.458	3.95597	281.797	2.56672	31	2.44815	112	3.01107	224	2.84323	2	6.14554	7	2.85206
304.856	3.56073	729.453	3.24594	1300.73	2.81586	143.835	2.82953	318.668	2.44522	20	2.03565	147	3.25487	336	2.8292	4	2.91429	13	2.21635
283.887	3.33147	676.056	2.92228	1285.06	2.89662	141.694	3.35011	344.797	2.9167	9	6.98367	192	2.82359	507	3.02732	4	3.82679	12	1.33926
306.145	2.82476	746.162	2.91501	1245.1	2.9351	159.843	3.33378	262.753	2.28536	11	2.35135	244	2.84717	609	2.82393	3	2.27471	11	2.57771
271.285	2.71323	684.136	2.84157	1282.05	2.98261	181.784	2.98788	338.09	2.64814	6	2.17173	338	2.83327	813	2.98007	2	2.23304	7	1.48777
274.777	2.71157	738.062	2.91647	1319.05	2.58554	194.203	2.99688	310.561	2.38022	9	3.66312	259	2.93102	1035	2.89936	3	0.933044	16	1.72728
294.081	2.48487	743.582	2.83376	1384.32	3.14672	167.934	2.12097	323.056	2.61176	7	2.91233	272	2.86884	749	2.87458	3	2.79971	9	3.26079
259.375	2.74351	666.621	2.51659	1403.25	2.89834	156.262	3.27668	344.259	3.11892	7	3.25661	398	2.62066	834	2.85519	2	3.02054	14	2.86813
260.449	2.60816	632.109	2.94174	1495.34	2.7799	140.292	2.52247	353.151	2.83731	6	2.54673	385	3.01815	1188	2.80191	4	4.21429	13	3.75288
268.231	2.81391	637.321	2.86521	1496.96	2.93886	152.403	2.28146	343.86	2.65588	7	3.41661	308	2.82248	1175	3.12239	5	3.75304	15	2.12135
264.859	2.79527	663.104	2.52027	1565.7	2.90682	168.661	2.91627	365.736	2.65641	15	2.00323	207	3.07362	895	2.86898	5	2.16804	14	3.7592
296.012	3.14519	658.056	2.67303	1516.71	2.9227	145.238	2.44238	352.866	2.59931	18	3.71673	136	2.56704	633	3.16416	3	3.64971	16	4.18353
294.302	3.21007	715.112	3.36358	1411.14	2.91117	176.243	2.45636	392.664	3.06906	24	2.84673	94	3.13057	432	2.97025	5	2.60304	16	2.33666
334.803	2.96324	682.096	2.83003	1442.05	2.98252	148.915	2.87407	357.648	3.14791	23	3.16742	85	2.91143	276	2.89651	3	2.70804	15	2.75801
354.214	2.8636	698.645	3.0426	1327.41	2.79977	160.338	3.00921	292.59	2.47415	42	2.05352	62	2.40418	238	2.99247	3	1.16638	11	4.30044
320.209	3.34541	725.961	3.45929	1482.28	3.06595	150.333	3.25392	285.194	2.97026	38	2.198	84	3.00793	216	2.34801	4	5.40804	7	3.18063
323.58	2.99832	709.144	3.09362	1535.68	2.78172	170.093	3.03446	430.932	2.84695	36	2.77631	96	3.21255	269	2.71818	2	1.52054	14	1.94135
287.985	3.74289	645.807	2.80464	1400.17	2.90719	173.404	2.80802	415.78	3.25705	37	2.229	119	2.8451	324	3.18888	2	1.44554	22	1.94816
319.099	2.818	649.783	2.86704	1405.36	3.02829	167.64	2.75131	404.697	2.4245	45	3.5779	137	2.82345	379	2.91825	2	4.29554	24	3.17468
331.242	2.79418	617.017	3.12848	1401.08	2.66089	178.571	2.4054	401.002	3.02231	48	2.72423	158	3.02632	447	2.8769	3	3.18304	11	1.66862
343.542	2.61535	629.602	3.0467	1306.3	3.2035	179.726	3.07106	381.591	2.79269	22	2.24521	136	3.01479	496	2.98299	2	1.13304	12	3.7601
288.388	3.66153	596.886	2.84708	1339.41	2.79561	187.16	3.08132	377.258	2.77652	9	2.32201	150	3.38411	485	3.19531	2	1.19554	20	2.87385
294.397	3.2204	601.093	2.94891	1386.15	2.92251	149.824	2.80092	389.102	2.75638	13	3.04705	187	3.09785	459	3.06974	3	0.383044	15	2.88801
326.198	2.70466	619.811	2.73434	1369.71	2.66669	144.698	3.40813	380.242	2.76176	7	1.2909	240	2.86087	649	3.07791	8	2.77054	23	3.61308
295.419	3.03436	594.736	2.99603	1439.85	2.98914	197.513	2.70912	330.218	2.23889	10	2.5519	136	2.87939	802	2.89546	3	2.34971	13	2.42019
285.996	2.54977	620.914	2.96868	1421.07	2.74545	203.466	2.98404	330.908	2.86653	7	2.58518	90	2.60464	429	3.14943	5	4.54804	22	4.01862
322.014	2.77286	672.474	3.31144	1486.39	3.19505	208.309	2.16954	340.781	2.67007	11	2.31135	72	2.68829	293	2.93883	2	10.9205	20	3.79635
297.98	2.71308	749.296	2.68274	1413.53	2.9779	185.995	2.90641	264.555	3.21516	14	2.10018	64	2.74843	215	3.01479	2	1.70804	23	1.85765
318.278	2.41421	723.382	2.92088	1498.09	3.06102	199.005	3.08068	292.641	2.44672	9	2.63201	48	2.18468	183	2.76613	2	4.03304	17	2.9987
274.792	3.57733	701.581	3.05872	1249.74	2.88069	179.487	2.68633	312.962	2.63837	31	3.71154	49	2.49429	142	2.63338	2	0.0830435	9	2.51635
275.306	2.73387	864.971	2.73913	1260.25	2.56504	181.356	2.4135	375.073	2.64863	24	3.0384	59	2.69175	190	2.66905	2	0.370544	16	3.3851
270.408	3.13661	855.681	2.83372	1325.88	2.87669	184.528	2.77079	372.013	2.54853	18	3.93423	273	2.82549	808	2.84841	2	3.67054	11	2.92771
262.716	2.69852	792.348	3.00955	1301.95	3.00866	170.646	2.41537	386.567	2.69747	28	3.20732	219	2.76908	636	2.8238	3	1.03304	17	3.02811
258.19	3.02883	695.194	2.9616	1277.88	2.88579	166.569	2.83461	388.802	2.61494	30	3.58873	187	2.99536	588	2.651	2	2.04554	14	4.66992
261.561	3.49225	768.648	2.73718	1294.5	2.7993	186.68	1.98873	385.258	2.61185	16	2.22933	90	2.46192	268	2.66155	2	1.34554	18	3.47329
308.627	3.26412	720.747	2.84327	1228.33	2.83659	129.571	4.73064	394.79	3.26703	10	2.5189	59	2.58836	155	2.69999	3	3.01638	10	2.79385
276.131	2.57581	676.106	3.01452	1213.63	2.82043	145.192	2.43775	375.608	2.744	8	2.0434	71	3.64862	171	2.46107	4	0.901794	10	1.72385
297.693	2.97746	652.471	3.05889	1293.46	2.8499	157.523	2.83304	357.921	2.82239	7	3.50161	75	2.69924	188	3.03052	2	4.80804	10	2.60885
313.93	2.79087	628.555	2.92579	1305.54	2.62064	195.281	3.51792	372.624	2.72717	10	2.6954	61	2.03195	194	2.5824	3	2.15804	7	4.78777
319.505	3.26192	615.731	3.00925	1365.1	2.70763	192.99	2.62591	341.143	3.09785	12	2.78756	51	3.41158	200	2.40163	4	0.626794	7	1.96635
311.891	3.57348	628.496	3.1925	1422.88	2.93145	189.218	2.91413	404.717	2.9676	38	2.79498	63	2.47102	143	3.17895	5	1.66804	11	3.30498
342.31	2.91366	622.571	2.76019	1575.81	2.69013	189.569	2.59525	381.558	2.78562	28	2.76661	160	2.54146	187	2.44341	4	2.13304	11	3.22771
345.007	2.86229	615.974	2.86784	1460.67	2.65509	193.472	2.69769	369.173	2.45691	30	1.96806	159	2.72468	462	2.66704	7	4.57233	19	5.10714
362.417	3.08634	630.07	2.87641	1792.17	2.8166	182.72	4.12193	355.05	2.61555	8	2.4559	64	3.43211	538	2.72649	4	4.58929	15	3.40468
282.979	2.93902	680.191	2.8649	1673.36	2.9849	187.218	2.68006	335.238	3.0017	6	1.88256	56	3.17343	205	2.95648	5	6.49804	20	2.6601
278.185	3.18789	659.499	3.02028	1657.74	2.67555	198.272	2.72993	305.791	2.55384	7	3.92661	46	3.9652	173	2.96869	2	0.970544	19	2.56766
329.93	3.13697	716.502	2.92546	1505.87	2.88387	192.607	3.09571	353.211	3.14837	7	1.73661	64	2.90484	225	2.80599	6	5.66638	11	2.73907
323.204	3.22584	728.789	3.08845	1476.49	2.92037	169.884	3.45943	321.725	3.01736	6	2.66756	79	3.43341	273	3.0857	2	1.19554	12	3.49968
303.463	3.15443	754.95	2.72561	1479.1	3.06493	198.947	2.68619	301.203	2.84087	8	1.94277	132	2.85258	414	2.93054	3	2.04971	8	2.7851
310.464	3.3684	684.408	2.78997	1391.98	2.92141	201.216	3.04281	310.665	2.35165	8	3.05902	139	2.92092	477	2.79306	6	7.18304	16	4.87103
275.601	3.24457	755.159	3.16116	1305.3	2.82316	176.304	2.40009	307.718	3.14355	9	1.5709	212	2.88182	673	2.81202	5	1.82804	8	1.74135
296.141	2.79171	768.759	3.39823	1357.71	2.96579	173.092	2.75421	312.414	2.97819	6	6.90756	232	2.71035	671	2.7991	3	4.02471	13	2.31442
305.017	2.66595	653.06	2.74828	1351.55	2.57945	172.79	3.01352	297.618	2.41923	7	2.75518	224	2.75026	728	2.95181	2	1.20804	9	1.82746
322.87	2.98942	712.043	2.80614	1375.14	2.99425	154.136	2.62187	288.967	3.03061	6	1.97506	226	3.0902	675	3.04173	6	1.37471	9	2.42746
329.628	3.02406	725.43	2.80807	1307.13	2.69172	162.077	2.20478	300.582	2.87439	6	3.23506	476	3.04154	1391	2.87184	9	1.66638	10	4.90885
308.433	2.84123	749.233	3.01718	1260.13	2.86458	152.796	3.12153	292.49	2.62388	15	2.11556	211	3.19962	659	3.00432	3	0.82471	11	4.62316
324.99	2.89905	769.993	2.81594	1365.89	2.52407	161.44	2.14304	273.806	2.46764	17	2.04884	219	2.59451	653	2.81911	7	1.41519	9	4.33023
310.444	3.05876	749.392	2.83105	1274.96	2.83942	130.857	2.7284	285.762	2.5376	9	3.16867	143	2.90325	462	2.92514	3	4.37471	9	3.91912
335.057	3.19148	740.431	2.71949	1264.68	3.31703	147.856	2.59133	266.391	2.53283	7	2.69161	161	2.92782	404	3.05621	6	3.01638	16	2.6476
287.591	3.22282	698.609	2.63441	1407.16	2.71624	150.472	2.49378	280.406	3.51774	6	3.27673	96	2.89489	293	2.86274	2	1.27054	12	2.42051
300.367	3.19422	737.367	3.15498	1329.79	2.78406	157.233	3.50674	294.901	3.05464	9	1.82034	86	3.07595	233	3.32026	4	2.33304	13	2.82788
296.573	2.49695	653.846	2.89946	1430.32	2.68136	158.073	2.64738	283.251	2.9609	7	1.76304	99	2.71985	289	2.89212	2	6.35804	15	2.32135
286.256	2.69875	721.42	2.79541	1543.43	2.68003	143.226	3.40394	322.855	2.2851	7	1.76875	103	2.91943	319	2.91104	8	3.47679	10	2.26635
271.254	2.89451	734.542	2.70698	1491.83	2.73322	133.858	2.55011	377.075	2.86507	8	2.12215	103	3.26002	327	3.9343	4	2.86429	17	2.25164
277.162	3.01046	707.848	2.75276	1574.18	2.9838	145.286	2.28111	396.696	2.64623	6	5.8309	152	2.92195	449	3.11724	8	3.90179	24	3.10593
281.624	3.12731	755.727	3.28617	1464.68	2.77335	137.335	2.41759	282.101	3.53107	10	3.6814	145	3.03455	473	3.08749	3	1.22471	20	3.0201
280.415	3.71673	725.985	2.98839	1335.1	3.11165	133.062	1.4053	318.412	2.76093	20	3.6369	149	2.92652	476	2.83927	3	1.25804	19	3.01108
278.724	2.91882	750.952	2.87528	1539.9	2.6098	136.655	3.15365	312.025	2.92591	24	3.48881	191	2.54526	567	2.96254	4	3.01429	8	2.86635
282.645	2.9763	729.226	3.06801	1533.43	2.84645	156.579	2.42622	319.078	3.20906	28	2.08643	138	3.40781	405	3.09959	2	6.40804	11	5.38453
297.441	3.14712	708.823	2.64094	1540.85	2.84448	135.431	3.25911	297.693	2.80883	31	2.7117	252	2.79892	764	2.91264	3	1.16638	7	4.12349
258.485	2.7055	675.34	2.68249	1520.24	3.03963	146.56	2.72536	311.067	2.82554	36	3.34159	274	2.97319	854	2.88072	2	1.84554	8	2.52885
261.32	2.68652	718.258	2.60685	1507.18	2.75997	168.912	2.46099	332.494	2.97188	57	3.45072	139	3.16682	431	3.00628	3	2.45804	7	1.93777
266.302	2.89118	701.8	2.64958	1468.96	2.92902	185.367	2.5004	346.196	2.97559	21	3.53423	96	2.82463	268	3.0342	3	0.57471	7	3.97706
266.74	2.74062	632.58	2.76422	1384.13	2.851	153.654	2.91405	373.411	2.4309	23	2.48394	83	3.18037	230	3.3342	2	10.858	7	1.44492
294.618	2.7901	677.475	2.91233	1380.98	2.73961	158.059	2.89864	279.711	4.13021	13	2.50244	89	2.9902	245	3.44947	2	2.48304	8	3.45385
321.504	3.26272	654.608	3.39311	1415.9	2.8312	168.08	2.84018	368.924	2.44812	17	2.92501	53	3.37446	194	3.25033	4	2.84554	13	4.55481
353.064	2.80072	601.674	3.02669	1335.04	2.8052	152.466	2.90524	283.421	3.20545	13	3.51897	65	3.25154	157	2.90815	3	4.91638	11	3.20271
328.982	3.01475	612.272	3.10414	1386.07	3.03327	137.724	3.23714	375.797	2.38327	10	4.5739	47	3.28095	140	2.59853	6	2.10388	15	2.17968
378.925	2.58401	627.903	3.2711	1497.39	2.89731	159.53	2.42335	359.477	3.16483	14	2.41482	58	2.63824	164	3.30912	2	2.75804	19	2.18608
370.509	2.8429	600.911	2.79814	1499.68	2.82882	164.01	2.6604	416.612	2.62876	17	4.31266	147	2.88	439	2.90146	2	2.60804	13	2.88365
336.201	2.68439	593.934	2.82852	1508.62	2.92042	180.603	2.76924	426.409	2.74614	9	4.42812	202	3.00343	602	2.66806	2	0.533044	11	1.92544
321.897	3.27518	658.47	2.89842	1523.44	2.93655	179.3	2.86354	389.097	2.64742	22	3.31385	126	2.69606	423	2.92786	2	1.22054	13	3.01058
316.764	2.7296	605.237	2.98821	1479.94	3.1241	140.316	5.86164	450.845	2.8416	15	3.56156	99	2.84758	286	2.99177	2	7.00804	27	2.34505
365.972	3.16914	658.066	3.5392	1455.21	3.02285	179.997	2.8902	403.235	2.65521	21	3.46209	64	2.56351	218	2.50026	2	2.10804	27	3.56912
265.028	3.01165	753.276	2.7521	1430.51	2.80204	131.37	2.67094	396.553	2.86227	23	2.03894	45	3.24398	146	3.14069	2	4.74554	38	3.21963
285.158	3.36392	796.321	2.85967	1426.19	2.83577	183.546	2.67295	401.245	2.59328	16	4.40465	51	2.56629	209	2.9793	2	0.295544	27	2.81449
295.673	3.16306	819.43	2.69637	1400.57	3.07133	182.499	3.04028	307.842	2.89171	37	3.52319	46	2.58553	169	2.84661	2	2.10804	21	4.24968
266.791	2.5787	807.873	2.92473	1364.36	2.87727	216.451	2.72138	298.622	3.0367	28	2.43732	79	2.21619	157	3.23525	2	2.22054	25	2.82735
268.22	3.20185	727.977	3.00378	1306.06	2.94918	201.445	2.83953	420.79	2.64949	11	2.27044	51	2.80766	148	2.53092	4	1.17679	21	4.01873
278.345	3.11989	748.986	3.02585	1279.65	2.65759	182.805	2.39045	347.37	2.97021	7	2.25232	52	3.34214	204	2.53016	4	2.21429	20	2.9276
291.421	2.36151	795.569	2.93469	1234.95	2.77466	246.85	2.49027	404.951	3.01349	11	3.5909	51	2.74443	146	2.57532	6	1.80804	22	2.79589
297.094	2.61427	746.639	2.93637	1264.42	2.95852	231.27	2.73812	257.528	2.80512	6	3.84006	68	2.39126	151	3.32287	3	4.08304	24	4.47572
279.404	2.94042	699.907	2.93435	1252.13	2.49252	196.813	3.23238	365.902	2.7715	13	2.84474	137	2.59323	427	2.91128	9	2.20527	23	2.90439
285.322	3.12114	677.152	2.96441	1266.81	2.8192	198.581	2.39107	419.112	2.76832	9	2.22979	128	2.84461	420	2.75451	5	4.21804	17	2.96193
269.736	2.76357	681.966	3.05987	1275.81	2.65895	169.006	2.61582	384.889	3.02598	9	1.48645	65	4.01377	207	3.23347	4	3.85804	18	3.2219
311.152	2.41849	618.561	3.23722	1230.51	2.84495	144.934	3.31642	348.53	2.65987	7	2.1009	47	3.27222	157	3.0692	5	2.16304	20	2.41385
324.937	3.01561	709.135	3.04038	1249.91	2.50587	219.354	2.39939	320.425	2.66941	7	0.936611	45	4.18253	145	3.17108	4	3.83304	27	2.26172
337.332	2.80996	621.73	3.06337	1299.64	3.01174	174.225	3.39138	404.493	2.81581	16	2.34152	58	2.81548	160	3.23394	6	3.34971	51	2.3384
306.591	2.71497	687.113	3.07197	1232.22	3.00135	201.368	3.64765	384.89	2.58079	30	2.65606	101	3.5009	163	3.06188	3	6.35804	45	3.18412
341.602	2.86647	641.426	2.62947	1568.47	2.99919	178.793	2.59367	397.442	2.4002	17	2.92119	239	2.6434	208	2.71749	5	3.34304	20	4.04135
332.349	2.88604	610.682	2.67979	1605.08	3.03597	217.585	2.84937	442.161	2.78616	10	3.1384	305	2.76408	335	3.09036	3	5.81638	18	2.59829
272.293	3.30248	660.529	3.04835	1604.02	2.86171	204.923	2.97495	390.453	2.70242	13	3.04243	159	2.53839	748	2.81005	2	1.33304	7	2.27706
367.177	2.98101	614.408	2.98106	1665.14	2.96213	185.325	2.47192	376.285	2.91048	6	1.72506	183	3.2176	879	2.63326	2	10.208	7	2.01992
296.228	2.73116	684.025	3.05466	1491.56	3.01642	161.045	2.24786	376.425	2.4525	8	2.0509	188	2.95818	466	2.52579	7	2.02233	8	2.10697
329.257	3.55523	654.634	3.03802	1534.31	3.03015	188.019	3.22942	371.08	3.0906	6	3.8134	227	2.78645	511	3.03156	7	3.2259	7	2.81635
324.704	3.22358	718.821	2.87071	1591.71	3.02191	214.798	2.34674	324.87	2.71178	10	1.8679	234	2.89061	571	2.76656	8	3.75492	7	3.30563
331.626	3.16619	718.319	3.00849	1513.4	2.9488	207.104	1.96244	408.215	2.77721	8	2.01527	298	3.11031	701	2.72184	10	3.27804	9	2.67746
314.216	3.79405	757.77	2.9929	1425.17	2.98158	217.713	2.5056	371.454	2.462	6	3.9259	251	3.11264	730	2.92383	11	3.21032	8	2.76635
308.202	3.23632	788.895	2.8717	1444.82	3.05093	208.718	2.46316	353.558	2.66196	10	3.6999	159	2.85122	873	2.89741	10	1.43804	12	2.80801
297.315	3.11477	759.094	2.67227	1404	3.09911	188.581	3.45479	384.078	2.92937	8	3.54965	103	2.76676	760	3.12999	13	2.36958	10	3.63635
298.213	2.89409	800.873	2.48256	1328.95	2.94296	178.561	2.41167	426.239	3.03681	6	1.26673	110	3.35599	442	2.88228	7	3.76161	19	3.92687
316.516	2.34453	807.506	2.72	1331.9	2.7424	195.627	2.98321	410.296	3.0763	6	3.4459	152	3.03833	322	2.82646	9	3.58027	33	3.07922
298.045	2.61755	805.789	2.63214	1318.21	2.87312	165.823	2.87806	373.154	3.47546	8	3.4034	155	2.90299	349	3.33409	4	9.14554	19	2.7874
300.962	2.38039	733.365	3.15903	1376.42	2.75039	209.951	3.29444	366.739	3.67178	18	3.19701	145	2.88172	452	3.00764	2	1.95804	23	3.36308
329.821	2.65691	762.851	3.17907	1333.03	2.96865	199.514	2.26609	380.281	2.1002	13	2.54474	131	2.81886	515	2.73905	2	19.1705	13	2.21058
348.826	2.77061	775.195	2.91278	1366.68	2.77266	183.619	2.82399	346.817	2.54526	7	2.59447	151	2.86753	441	3.01049	4	1.61429	13	2.3875
300.777	3.09451	757.734	2.57366	1400.81	2.63272	190.726	3.1594	307.142	2.95137	7	1.68161	144	3.08156	447	2.73305	5	2.61304	9	4.68301
376.496	3.12606	671.996	2.89099	1268.14	2.84637	212.128	3.77045	342.729	3.30566	8	3.0559	169	2.77628	439	3.15446	5	2.00304	12	2.2476
316.602	2.90071	682.806	3.01615	1420.8	2.87934	213.535	2.9627	266.03	2.63721	8	4.00652	207	2.91601	489	3.13043	2	3.34554	11	3.30725
331.997	3.00965	653.956	2.86593	1415.41	2.92422	184.864	3.53837	349.671	2.59734	8	3.84027	433	2.88652	549	3.03758	3	2.47471	8	4.1976
316.337	2.74079	730.928	2.58221	1403.19	2.96142	181.844	4.50729	281.436	2.57236	10	3.3449	524	2.89463	589	3.01569	4	1.25804	15	2.39635
263.489	2.7748	640.384	3.09992	1458.78	2.69881	178.109	1.91696	332.1	2.87163	12	1.70465	215	3.1468	1297	2.84634	2	0.0830435	7	2.48777
283.579	2.91071	787.406	3.05759	1590.55	3.06662	170.91	2.43415	344.933	3.09589	28	2.96572	133	2.86535	1537	2.93249	3	5.58304	8	3.00385
324.213	2.55325	772.141	3.2732	1503.44	3.01753	155.559	3.02764	355.887	2.77243	28	1.95857	88	3.43644	663	3.18065	2	3.47054	7	4.31992
259.883	2.89644	803.363	3.01575	1601.88	2.68515	178.578	3.42855	358.678	2.87407	15	2.3679	75	3.00371	403	2.6942	3	0.591377	8	3.6476
267.576	2.88298	764.251	2.62274	1704.75	2.87407	130.003	2.90441	300.84	2.33998	23	3.48285	77	3.29966	287	3.09457	2	6.57054	8	1.99447
269.993	2.83423	765.222	2.97117	1688.34	2.84444	175.151	2.88097	319.04	3.52802	21	2.46042	84	2.50852	236	2.82088	3	3.25804	10	1.98885
296.63	2.89907	758.164	3.07734	1602.97	3.24556	162.891	2.86177	324.372	2.84081	34	3.07796	45	3.69975	258	2.77451	3	2.49138	15	4.07801
269.31	2.57145	722.111	2.78628	1595.34	2.87287	178.528	3.46213	338.978	2.52406	23	2.24046	56	3.07701	218	2.50315	3	3.66638	12	4.87885
276.036	2.92352	711.784	3.12643	1621.01	2.95485	181.284	2.57888	267.898	3.46722	36	3.18909	50	3.02581	149	2.99374	3	2.74971	17	2.72517
271.003	3.17631	778.212	2.9855	1580.49	2.83261	196.183	2.61765	298.819	2.7098	32	3.16308	125	2.72611	143	3.02287	3	2.07471	20	2.2826
263.777	3.52581	636.204	3.11671	1436.17	2.76369	146.969	2.24035	272.816	2.32807	17	4.80531	152	2.47682	160	3.17225	3	1.04971	15	3.29135
265.348	2.88632	653.116	2.97319	1506.1	2.79601	152.962	3.06599	271.867	3.74784	11	2.38771	94	2.72041	363	2.93074	2	0.108044	16	1.8226
278.25	2.35654	694.615	3.47112	1473.38	2.864	179.165	2.79802	284.651	2.72211	15	3.31823	106	2.61819	447	2.73603	2	0.620544	17	3.33693
258.841	3.0629	600.674	2.75866	1414.84	3.17073	167.75	2.48993	257.614	2.73554	21	2.5478	125	2.40327	338	2.61286	3	0.316377	23	2.62504
269.232	2.52767	636.691	2.9334	1426.36	2.78233	139.602	3.4274	259.687	2.46161	21	3.46113	73	3.24908	305	2.66451	5	3.66304	8	1.48822
257.995	2.69579	620.946	2.90767	1384.34	2.87815	145.058	1.89471	271.021	2.45732	12	2.7609	77	2.26888	365	2.57771	3	2.38304	11	2.10725
267.537	2.58511	644.972	3.24146	1228.9	2.9244	136.92	3.6519	260.945	3.07437	13	2.22282	138	2.62857	184	2.74675	2	2.08304	7	3.13063
307.872	2.58839	636.767	3.02853	1559.71	2.96529	152.433	3.06135	301.438	2.12384	25	4.0549	120	2.32985	244	2.5344	3	3.88304	8	1.91947
348.816	3.07358	608.691	2.70653	1604.77	3.14816	142.932	1.98001	255.551	2.72921	15	2.8299	74	2.42639	431	2.5439	3	6.41638	12	2.43301
348.169	3.04011	595.092	2.86833	1567.39	2.91686	140.188	2.4954	326.974	3.08658	25	3.2559	57	3.1754	362	2.55892	2	6.05804	15	2.26301
359.407	3.11008	599.046	3.06216	1516.24	2.91671	132.537	2.68731	342.436	3.08692	21	2.83923	63	2.71142	223	2.45607	2	0.0955435	8	3.4851
338.695	3.13545	595.36	2.96216	1537.68	2.77936	153.074	2.56351	324.655	3.17743	60	3.44406	75	2.69264	178	3.03368	4	1.59554	19	2.67292
293.055	2.96205	665.801	2.98673	1568.27	2.68546	135.253	3.16359	271.236	3.07961	68	2.27656	58	3.25764	197	2.81734	4	1.32054	31	1.99699
360.212	2.68465	710.576	3.04505	1505.27	2.88338	176.734	3.62199	314.03	2.52151	35	3.07775	65	3.63231	211	2.80339	6	1.57888	22	2.45953
335.377	3.10439	711.111	2.69796	1444.82	2.95457	161.763	3.11021	300.91	2.85798	20	2.43265	72	2.92107	179	2.96012	5	6.18804	25	2.34035
312.128	2.69241	738.357	2.61535	1408.63	2.8495	130.349	2.94605	298.073	3.26962	8	3.65402	56	2.84558	203	3.06018	2	0.545544	31	2.99135
300.691	3.72159	752.401	2.86373	1315.42	2.76166	149.274	2.98493	332.34	2.33217	8	2.09465	68	2.46303	195	2.95728	5	3.89304	27	3.59042
312.409	2.80856	834.027	2.80583	1401.24	2.64404	140.517	3.47985	326.675	2.30727	11	3.61135	76	2.89682	184	2.78852	6	2.22054	26	2.99519
303.062	2.95963	806.929	2.80434	1449.26	2.94667	161.208	3.41563	304.661	2.50229	14	2.57911	84	2.59138	180	2.61656	7	3.42947	35	2.89349
267.029	3.35517	804.572	3.44867	1310.35	2.76476	164.226	2.28857	330.826	3.32982	7	5.5209	51	2.38972	211	3.00917	2	1.68304	17	4.5737
281.271	2.86496	708.353	3.04645	1258.87	3.14068	161.531	2.21137	340.573	2.4397	8	2.06965	48	2.38239	268	2.82416	7	2.85804	23	2.93374
286.381	3.36824	707.13	3.1227	1422.45	2.80292	155.52	2.3649	278.671	2.25495	9	2.35867	62	2.69539	255	2.38689	5	3.82804	28	3.95027
301.092	3.11304	728.034	3.08589	1294.34	2.92052	162.479	3.36255	361.854	2.79249	6	1.8809	45	3.2372	174	2.91152	5	2.27804	17	1.77664
284.786	2.44018	654.684	2.6884	1312.48	2.71332	167.218	2.67498	307.653	2.60622	8	3.5884	54	2.52605	149	2.48495	4	2.18304	27	3.45153
324.394	3.95606	641.672	2.66961	1245.41	2.79129	178.558	2.64661	361.31	2.42062	6	2.8009	53	3.07333	154	2.79661	12	3.38513	25	2.35135
283.671	2.98905	673.788	2.93722	1286.68	3.09617	149.941	2.73663	356.393	2.52453	7	4.1409	79	2.60961	142	3.14486	2	4.72054	27	5.23949
301.457	3.22027	688.503	2.83098	1221.54	2.67727	174.259	2.57632	318.684	2.8325	16	3.77402	113	2.54827	177	2.93429	11	4.73986	28	2.43063
289.938	2.91769	693.838	2.77037	1259.1	2.79127	183.192	3.35642	366.765	2.54919	15	2.25456	64	3.67586	233	2.58691	3	1.89138	28	3.95206
296.8	3.04218	655.641	3.07947	1362.49	2.99219	153.33	2.66883	381.947	3.09829	14	2.14411	48	2.81093	328	3.00824	5	4.14304	31	3.05425
329.849	3.2292	684.488	2.69242	1385.24	2.70163	204.519	2.81571	371.943	2.66319	10	1.5629	45	3.95309	169	3.24886	4	1.06429	28	3.29135
381.161	2.59468	690.077	3.03147	1476.58	2.85228	199.705	3.66331	425.815	2.74234	16	1.77933	62	3.34773	150	2.52912	8	4.37054	32	3.04603
324.621	2.9191	713.375	2.80519	1615.68	3.088	187.59	2.63668	265.895	2.02786	14	1.69518	130	2.82619	155	3.10502	9	1.86082	45	2.85857
293.931	2.9077	746.274	2.78392	1572.15	2.89872	133.548	2.91165	398.307	2.83253	9	1.68367	167	3.14992	211	3.28547	7	3.27947	40	2.54635
378.865	2.47824	706.705	2.86277	1652.5	3.20789	216.359	2.77339	376.952	2.36388	17	2.5506	167	3.15387	434	2.75994	5	2.00304	39	4.63878
347.027	2.72009	598.102	2.8596	1668.89	3.01078	132.701	1.81813	447.633	2.84327	16	3.08683	120	2.87039	517	3.21835	7	4.04733	34	3.14208
341.177	3.2984	605.186	3.05446	1571.2	2.66793	198.036	2.88842	420.537	2.66191	9	2.86534	80	3.45006	499	2.98932	6	2.90388	23	4.56961
326.233	2.8434	737.965	3.12372	1494.6	2.91579	186.432	2.24996	436.355	3.17503	6	2.1234	80	3.58762	375	2.92216	7	3.89733	12	3.96426
350.948	3.50108	798.488	2.81667	1460.26	3.06848	215.318	2.95843	344.406	2.60261	8	2.98965	124	3.12382	261	3.03243	2	2.02054	7	2.29135
348.702	3.60078	809.79	2.93862	1383.89	2.78193	212.141	2.51191	360.082	2.81436	6	6.98923	211	2.63694	270	2.94021	4	2.28304	7	2.1842
317.602	2.91381	807.963	2.93754	1328.1	2.60288	226.407	4.05481	422.75	2.98867	6	3.09173	412	2.85354	403	2.82903	4	2.85179	8	7.27885
330.802	2.12432	794.451	2.89091	1335.59	2.77098	168.305	2.95623	419.269	2.43855	7	1.05161	484	3.29668	693	2.83285	3	2.65804	8	1.5226
297.84	2.82801	826.438	3.29486	1417.37	2.75792	155.475	2.84428	316.255	3.0831	9	3.57367	261	2.77016	1234	2.96961	2	0.345544	12	2.73301
301.305	2.92519	817.453	2.83463	1324.09	3.07411	208.926	3.51717	376.584	2.84686	9	2.20256	153	2.48629	1497	3.19178	2	0.533044	12	1.45176
305.423	3.52816	818.923	2.77927	1354.02	2.99536	215.498	2.69877	327.627	2.78099	7	3.10661	142	2.79563	756	2.80059	4	4.47054	9	3.39412
337.488	3.01689	755.86	2.88906	1355.77	3.07992	162.273	2.47414	409.702	3.39451	10	3.0319	148	3.57646	427	2.53104	7	1.99019	23	2.78591
287.118	2.83927	780.485	2.59048	1365.77	2.8889	172.278	3.15083	380.976	2.90598	6	1.38256	140	2.87163	415	2.9016	4	1.81429	16	2.23197
363.658	2.57438	709.752	2.99083	1399.52	2.88529	176.627	2.79949	317.352	2.03371	9	3.24312	148	2.75511	422	3.06854	4	1.64554	16	2.16322
324.408	3.02955	710.221	3.32413	1495.06	2.89322	204.226	3.40824	333.453	3.04239	8	3.6684	158	2.87907	401	3.09382	2	1.07054	19	2.9374
323.319	3.68961	761.753	2.87996	1432.5	2.64144	188.116	3.86007	368.689	2.8534	10	3.1749	200	2.87286	426	2.97636	3	4.50804	18	2.23162
317.726	2.79552	755.006	3.07419	1429.83	2.93482	171.638	2.06105	380.132	2.67927	10	1.8119	316	3.06013	505	3.25054	4	3.57679	17	3.3884
340.195	3.1646	670.147	2.83767	1369.1	2.72062	164.071	2.71249	429.672	3.08232	7	1.18875	384	3.1702	650	2.92114	3	3.80804	11	2.89589
364.709	2.58056	762.297	2.56517	1207.24	3.00845	185.545	2.68339	437.493	2.68212	7	3.81661	410	2.67854	1021	2.95215	2	6.49554	11	3.64816
328.41	2.7	716.421	3.06915	1488.94	2.84211	206.116	2.89733	426.263	2.59472	6	2.1959	434	2.81073	1195	3.03289	4	3.87679	8	3.4476
304.563	3.45742	788.937	2.85374	1568.69	2.94115	216.724	3.4159	388.518	2.48538	7	0.583754	528	2.75218	1335	2.9186	4	5.27054	14	2.09492
301.006	3.59057	784.794	2.90486	1712.8	2.9204	215.871	2.33928	384.318	2.56227	7	5.33375	359	2.86744	1297	2.87662	2	2.23304	10	2.44385
307.744	2.78866	827.302	2.79256	1768.14	2.84656	223.206	2.46161	422.531	3.23722	7	1.27733	157	2.66289	1604	2.96238	4	1.23304	13	2.84519
306.72	2.62509	729.79	3.05815	1653.98	2.90027	207.318	2.82536	408.494	2.9738	9	2.73756	101	3.31328	988	2.82282	2	4.59554	14	2.24492
282.739	3.04514	745.168	2.78828	1637.31	3.04864	187.378	3.17175	436.236	3.1031	17	2.74972	87	3.476	471	2.8752	5	3.22804	9	3.74412
292.662	2.57457	670.365	2.61683	1636.52	3.22318	212.122	3.63677	290.005	2.82852	10	2.8579	73	2.74229	308	2.86415	2	3.47054	7	3.27706
311.442	3.36326	792.129	2.926	1671.14	2.98247	210.659	2.70506	422.97	2.62885	9	3.5159	69	2.74074	259	3.05057	3	1.73304	13	3.09904
326.213	2.90598	722.963	2.90964	1632.63	2.92307	200.821	3.54695	349.41	2.71957	6	3.3509	78	2.85447	237	2.95393	2	0.808044	12	2.75385
281.228	2.68406	721.079	2.76604	1571.45	2.99843	134.011	3.2874	421.005	2.75911	7	2.56947	70	3.00574	223	3.03066	7	3.37947	10	5.92635
260.202	2.83337	709.392	2.5938	1552.14	2.78194	214.652	2.47114	433.424	2.7937	8	2.59027	67	2.49732	190	2.92968	2	0.945543	11	3.13907
265.824	2.70122	724.861	2.85825	1453.18	2.95117	169.136	2.04298	358.853	2.77509	14	2.82804	48	3.90479	215	3.16093	3	1.48304	11	2.24362
290.875	3.26116	644.99	3.12951	1547.09	2.87949	201.359	2.96017	435.685	2.80546	21	2.90804	46	3.43216	235	2.61924	3	2.69971	11	1.85725
281.116	2.99963	662.022	2.85343	1504.2	2.8112	192.306	3.65749	343.173	2.83908	21	2.70375	48	3.46468	149	3.37981	5	0.623044	15	3.10301
275.086	3.79223	697.055	3.18458	1417.44	2.78296	185.667	2.83957	406.589	2.88073	13	1.56782	55	2.37413	159	2.41902	2	0.208044	14	2.75206
264.946	3.46419	664.462	2.742	1540.18	2.82243	220.92	2.7938	325.206	2.88736	7	2.31875	54	2.72883	301	2.79522	2	3.74554	16	2.7851
265.828	2.73805	658.699	2.73749	1454.48	2.90387	162.414	2.87671	364.609	2.91853	7	4.50232	104	2.69218	323	2.73966	2	2.78304	22	3.95839
291.8	2.67278	620.535	3.02653	1708.76	2.85067	211.085	3.19702	351.903	3.68918	17	3.18678	118	2.15315	542	2.91915	2	3.60804	19	3.20713
258.574	2.9467	699.153	2.97169	1643	3.21538	166.027	3.23716	356.713	3.06647	25	2.2737	175	2.94979	467	2.83108	3	3.24971	18	3.13857
277.813	2.77648	675.362	2.42593	1643.85	3.01655	197.124	3.27331	349.121	2.99042	50	2.3933	149	3.00108	480	2.71867	2	0.358044	13	2.24904
260.979	3.05225	617.156	2.83896	1602.49	2.77396	166.049	4.14384	310.983	2.95636	67	3.31396	164	2.67314	465	2.69193	2	4.37054	7	1.77706
271.72	2.44368	607.376	2.6953	1636.32	2.8756	159.474	3.65821	340.788	2.68196	27	2.09738	150	2.95394	753	2.82969	2	0.170544	8	5.51322
315.333	2.92518	642.022	2.93656	1513.63	2.88117	174.659	2.9671	304.374	2.70184	20	2.4059	243	2.67605	598	2.86359	2	6.53304	10	3.74135
318.148	2.98887	603.488	3.13053	1531.56	2.90161	147.806	2.48488	262.599	3.11607	19	1.89169	184	2.78365	469	2.50623	2	4.64554	9	2.10801
299.981	2.99027	647.613	3.05462	1531.86	2.7958	169.522	2.46394	347.579	3.71754	13	3.94936	132	2.41345	387	2.51703	2	1.67054	13	3.56827
350.297	2.54771	692.822	2.73449	1447.48	3.08755	153.534	3.41593	308.671	2.51813	22	3.11044	120	2.21868	385	2.8161	4	4.12054	18	2.73301
357.605	2.97751	734.28	2.71558	1502.15	2.85491	183.102	4.16333	289.118	3.00493	21	3.00637	121	2.54989	383	2.55001	6	1.89971	14	2.7592
361.67	2.89814	781.649	2.871	1458.25	2.99896	159.199	2.77647	286.397	2.81092	21	2.57185	117	2.4871	308	2.63269	2	6.20804	20	1.52885
395.839	2.95814	756.494	3.19912	1343.89	2.98396	139.253	3.20366	324.906	2.7237	31	2.41606	111	2.19116	196	2.86847	2	0.808044	19	6.58871
319.674	3.1385	605.29	2.97113	1498.08	2.95063	129.162	3.17006	282.557	2.93592	35	4.08061	66	2.5294	225	2.77351	4	3.95179	20	2.19885
338.282	2.79974	761.332	2.95701	1400.91	3.00047	159.03	2.32858	266.305	2.80238	44	2.68794	71	3.07982	158	2.55019	9	0.84971	23	3.30004
281.694	3.57613	696.485	2.72676	1376.6	2.80193	137.557	2.80933	288.481	2.41519	46	2.66198	57	2.35961	221	2.64447	3	3.94138	33	2.63377
295.47	3.20728	710.83	2.94339	1382.72	2.93334	145.798	2.89221	288.744	2.98888	48	3.431	69	2.68937	213	2.55775	6	3.57471	33	3.31862
269.195	3.35571	707.387	2.92246	1340.55	3.0213	137.011	2.90324	279.883	2.18164	63	2.79621	63	2.66793	198	2.94781	3	1.02471	22	3.06862
272.444	3.19486	631.204	3.37696	1339.64	2.77629	144.686	2.42146	320.335	3.03401	46	2.59861	60	2.88414	205	3.09594	11	4.65804	16	5.29916
308.643	2.97951	671.962	2.86567	1284.82	3.17449	156.446	3.11543	303.878	2.76115	21	2.01185	66	3.00917	252	2.75094	8	2.37679	34	2.49649
294.998	3.47138	664.768	2.81358	1301.53	2.61461	143.869	2.26337	285.575	2.85655	9	4.03479	78	3.11627	184	3.33917	9	2.13582	32	2.35385
279.215	3.09519	711.073	3.19727	1289.96	2.88399	161.877	3.07849	298.668	2.42649	9	2.46923	49	3.6349	316	2.5769	7	1.35447	25	3.78835
290.294	2.91296	680.464	2.7322	1265.84	3.00691	158.823	2.74013	333.163	2.90824	13	2.47167	97	2.34335	191	2.36539	10	3.73304	28	3.39938
296.767	2.94188	697.92	3.12336	1218.75	2.84474	158.36	2.68377	273.494	3.03008	8	3.24965	73	1.97784	148	2.52674	4	4.58929	35	2.63492
335.511	2.7728	690.79	3.07476	1233.66	2.57979	149.038	2.429	293.377	3.00522	14	3.22982	89	2.76851	279	2.72795	5	1.89804	24	3.33614
320.77	2.74637	740.014	3.25157	1257.68	3.0456	167.302	2.91394	358.345	2.57416	16	2.32871	101	2.0814	283	2.57544	4	7.82054	20	3.9901
302.688	2.61807	710.094	3.00183	1463.3	2.92664	128.327	3.03337	297.829	3.06962	11	1.81681	95	2.41731	309	2.66572	11	3.07395	28	3.65652
317.1	2.99258	737.542	2.97282	1637.43	2.77579	147.711	3.32346	294.799	2.5732	9	5.97145	81	3.0079	260	2.77088	8	2.63304	22	2.37316
298.811	3.05631	723.116	2.65794	1577.37	2.99295	170.609	3.27353	339.108	2.54099	7	5.33161	130	2.44654	364	2.53317	4	3.88304	23	3.31417
343.409	3.10573	737.47	2.54643	1506.22	2.69066	141.209	3.28273	360.682	2.35774	7	2.83804	117	2.6192	403	2.64866	2	3.29554	35	3.73063
368.086	2.89014	755.783	3.12144	1242.73	2.79001	140.085	2.91163	287.234	3.46367	8	3.81215	80	2.75631	276	2.69233	4	5.63304	36	2.67468
368.362	3.39418	797.261	2.90433	1520.6	2.73659	183.101	2.7492	344.762	2.78029	6	2.14423	74	3.54801	213	2.91399	4	4.04554	33	2.45422
325.975	3.19412	824.919	2.95879	1390.2	2.87047	169.498	1.94469	325.305	2.65462	15	2.46323	91	2.61981	265	2.65468	2	2.55804	28	2.74402
404.757	3.2053	876.375	2.94613	1415.31	3.17564	139.294	2.99564	374.657	3.08574	18	1.82479	84	2.75168	279	2.69439	3	0.416377	18	3.1719
366.011	3.12855	803.042	2.91648	1396.92	3.13254	180.593	2.81313	307.585	2.46745	17	4.64413	194	2.34549	564	2.54154	5	1.35804	26	4.01346
397.618	2.93331	858.976	3.02469	1389.87	2.68247	143.861	2.60359	363.778	3.14398	14	1.87018	92	2.63118	271	2.72453	2	0.820543	34	2.9884
354.16	3.09151	814.8	2.7103	1432.5	2.69787	177.507	2.96512	395.843	2.51487	18	3.37479	52	3.28887	175	3.06328	2	0.958044	20	2.9876
326.765	3.12466	891.753	2.7947	1480.44	2.82352	162.394	2.7095	379.999	2.3937	17	1.29913	52	2.70387	179	2.72327	5	5.01304	9	2.27746
371.542	2.90675	873.935	2.79906	1437.3	3.0798	163.055	3.08622	411.214	2.47047	23	2.43807	50	2.76321	142	3.1668	3	4.08304	12	2.71426
341.235	2.84244	814.541	2.98209	1411.7	3.05871	186.357	2.29459	424.758	2.83236	21	3.22756	60	3.11606	158	3.0187	3	1.22471	10	1.56385
312.531	3.31045	824.591	2.73853	1471.66	2.93661	188.85	2.35773	461.993	2.2538	19	1.73063	68	2.39435	201	2.74409	3	2.72471	11	1.20953
347.491	2.9246	747.263	3.25414	1408.38	2.93544	220.847	2.99345	330.866	3.12704	13	3.45782	134	3.03079	444	2.81576	4	1.36429	7	2.51635
366.63	2.88481	744.63	2.82556	1537.36	2.67184	196.694	3.12276	460.775	3.1863	9	2.34867	147	2.93405	509	2.97802	2	2.59554	8	5.96947
339.803	2.27831	686.164	3.07219	1553.65	2.94879	219.88	2.39695	355.338	2.63405	18	2.74173	69	2.48466	249	2.56874	4	2.08929	9	2.17746
315.259	3.13624	721.241	2.96004	1545.85	3.03328	177.899	3.12644	361.046	2.63623	18	1.82784	50	2.93111	139	3.20928	2	0.870544	9	2.82746
325.057	2.62218	738.605	2.80978	1379.78	3.00895	249.13	3.29126	404.549	3.12903	15	1.4129	62	3.16394	227	2.7937	6	2.67054	17	2.50458
356.57	3.19835	851.498	2.77084	1643.72	2.74065	169.916	3.10061	409.984	2.66888	9	3.5309	125	3.20615	386	3.09535	3	1.66638	11	3.04362
351.323	2.94813	804.554	2.64111	1595.58	2.9774	199.076	2.32509	402.047	2.80902	6	3.0584	162	2.76642	542	2.86328	4	1.77679	21	4.46158
297.055	2.60819	841.382	2.69294	1665.45	3.03048	195.768	3.13534	339.527	2.79215	7	1.4559	122	2.57297	377	2.60239	2	0.845544	24	2.36426
349.655	2.5786	754.736	3.06657	1802.39	2.88297	196	2.4715	402.423	3.00194	8	4.28152	99	2.70612	282	2.57539	3	0.816377	25	2.16135
321.962	2.93491	825.642	2.98724	1722.14	2.67267	212.438	2.87741	370.622	2.71787	7	3.33447	71	3.06313	214	2.94746	2	0.883043	14	3.82349
337.713	3.31408	853.578	2.86197	1792.14	2.93607	168.642	3.13425	454.875	2.69323	11	1.85226	50	3.54691	200	3.16996	3	3.39138	21	2.54849
312.611	2.79164	794.231	3.01222	1666.74	2.80608	191.633	3.25312	372.521	2.86451	8	3.72902	74	3.15815	239	2.79888	3	2.43304	18	2.8344
286.251	2.87522	738.57	2.95819	1716.13	2.84929	189.91	2.78174	428.261	2.67758	13	2.1082	92	3.79058	300	3.2375	5	2.38304	17	3.31193
299.728	3.24631	788.223	2.92852	1770.02	2.8545	236.292	2.72885	391.869	2.92711	8	2.6434	114	2.66733	352	3.01592	3	6.17471	11	3.05044
302.428	3.26838	788.092	3.25709	1741.02	2.86926	202.26	2.71658	461.254	3.22236	13	2.8732	154	2.44554	488	2.86273	3	1.04138	13	3.08942
266.165	3.06439	851.496	3.20176	1754.83	2.548	221.849	2.33108	382.525	2.30738	13	1.94397	366	2.60095	1090	2.76056	2	1.59554	10	2.07635
295.902	2.81842	738.341	3.0012	1551.38	2.96106	192.421	2.82309	463.869	3.24856	10	1.6884	574	2.68877	1829	2.96856	3	8.94138	9	3.31912
315.714	3.43095	733.773	2.79663	1600.83	2.99548	234.134	2.90019	369.321	2.66028	16	2.53558	298	3.17521	911	2.98326	4	4.40179	9	3.45246
282.084	3.34055	677.223	3.00327	1572.71	2.9687	213.216	2.64002	376.17	2.60054	15	1.70656	255	2.95252	766	2.81694	2	7.09554	7	1.5842
292.202	3.33809	639.74	2.79255	1600.3	2.75647	233.752	3.55654	418.934	3.30197	9	1.68867	214	3.02877	668	2.84296	3	5.24971	7	4.08777
301.519	2.67796	695.987	2.94997	1578.78	2.87871	186.646	2.58047	351.824	3.02926	11	5.08362	240	3.0851	728	2.98548	3	5.81638	9	1.7469
325.315	2.99159	715.475	2.30937	1575.89	2.8104	177.925	2.27462	420.44	2.84224	14	3.65161	438	2.97166	1353	2.87294	2	5.93304	13	4.57404
259.281	2.80465	668.576	2.46112	1697.79	2.80382	225.38	3.9332	301.124	3.17247	9	2.28256	474	3.08398	1464	2.90245	5	2.71804	7	3.09849
266.039	3.05696	781.107	2.84523	1665.91	2.61533	178.985	3.27094	383.344	3.01351	17	1.96913	301	3.14813	926	3.07742	5	5.23304	9	3.75246
269.178	3.2421	652.983	2.92239	1722.9	2.96376	214.491	3.26909	438.228	3.23418	9	4.08979	281	2.6867	816	2.7049	4	2.11429	11	4.19362
277.806	2.75354	671.804	2.72461	1694.39	2.83324	147.864	3.74387	392.129	3.79021	7	2.37161	317	2.72357	997	2.79263	2	1.23304	12	2.71218
286.755	2.98001	667.147	2.76907	1787.68	2.7902	198.636	2.87348	476.548	2.66301	12	3.85006	205	2.53741	564	2.91389	2	2.14554	9	1.93301
285.874	2.75618	634.168	2.36689	1810.52	2.83314	212.86	3.44938	392.928	3.19385	8	1.57152	370	2.98007	1233	2.94647	2	2.35804	17	3.05164
268.352	2.46765	627.007	2.8508	1611.76	3.27449	218.272	4.76625	419.717	2.59654	13	3.60628	403	2.9028	1225	3.03273	2	1.57054	13	3.11442
258.235	2.58125	628.081	2.85901	1533.71	3.13713	255.792	2.80898	396.589	2.81193	26	3.05686	324	2.49514	1013	2.7552	3	2.54971	10	3.04885
262.311	3.07318	594.333	2.88284	1620.24	2.68062	197.211	3.32258	397.295	2.68287	14	3.00411	151	2.6521	466	2.81628	3	1.69138	7	1.79849
268.146	2.44148	628.057	3.08416	1599.86	2.92691	216.574	2.65101	421.617	2.63479	12	1.44881	83	3.92687	262	2.97526	2	2.04554	11	1.18907
345.489	3.28664	602.653	2.91811	1711.14	2.97137	206.728	2.25097	374.08	3.06347	8	2.61902	58	2.91152	223	3.08815	4	2.06429	12	2.23301
348.141	3.1923	610.396	2.64022	1538.59	3.1962	217.923	3.01042	441.522	2.80449	7	1.56375	50	2.95981	170	2.90934	7	2.85804	8	1.51635
331.944	2.38955	620.249	2.73471	1398.6	2.9912	217.62	2.51213	413.409	2.80712	10	3.5874	51	2.9509	171	2.96166	5	4.37304	16	2.12103
342.231	2.69136	626.818	2.82384	1351.78	2.90199	182.96	3.53977	422.812	3.03055	15	4.27523	57	2.51689	172	2.67868	3	1.94971	18	2.11357
263.354	2.97052	636.144	2.71878	1303.13	2.93635	231.624	2.8791	314.737	3.12669	17	3.9709	58	2.80686	195	2.65351	7	3.15804	15	2.42135
335.865	3.25966	604.886	2.86121	1538.21	2.88271	203.628	3.19507	412.064	2.77839	14	2.30518	48	3.27333	155	3.45299	8	2.93304	21	2.5342
326.134	2.66749	670.116	2.69561	1489.59	2.87641	209.256	3.01312	381.324	2.79026	10	3.3814	50	2.57561	155	2.3837	4	6.03304	15	1.72301
304.596	3.2469	637.308	3.07029	1307.42	2.7309	138.685	2.80458	369.092	2.7986	12	2.7984	53	3.17993	171	3.1199	12	2.51429	8	0.70697
297.84	3.34534	614.443	2.79039	1548.47	2.81951	135.832	3.02154	403.7	2.59564	6	1.8734	72	2.81163	150	3.10312	5	1.65804	7	1.95206
284.853	3.03912	669.273	2.86891	1490.42	2.56687	199.711	2.52671	331.923	2.73842	7	2.9209	62	3.2062	191	3.04602	8	3.75179	8	1.51635
296.356	3.1002	849.516	2.75115	1367.34	2.79404	192.21	2.86845	384.593	2.81014	11	2.09726	56	3.33397	187	2.94234	8	3.01742	7	3.05563
321.48	2.72991	790.813	3.02979	1319.81	2.68039	204.994	2.8269	355.129	2.99031	19	3.11405	53	2.4888	173	3.00202	7	1.93304	12	4.05593
301.35	3.07712	669.756	2.93759	1290.41	3.00996	206.54	2.60023	336.838	2.88957	32	2.23387	45	2.17664	153	3.09058	11	2.46486	14	3.78242
264.22	2.66237	776.071	3.24594	1235.59	2.93851	178.927	2.57758	314.666	2.77	70	2.0854	47	2.52233	151	2.78707	6	2.79138	16	3.6476
287.026	2.80822	753.005	3.16565	1247.25	2.62078	195.23	3.72433	353.902	2.18924	39	3.49064	70	2.63502	168	3.19713	3	4.65804	7	2.58063
304.992	3.09127	705.149	3.01243	1274.2	2.96774	180.297	2.76926	330.158	2.72925	27	2.20886	156	2.37983	202	2.75164	7	6.15447	13	4.44711
316.126	2.85258	669.58	2.50379	1260.83	2.62866	167.582	3.08177	264.538	3.34393	24	2.8034	190	2.50476	492	2.75962	4	5.11429	7	1.80563
342.952	2.75997	665.557	2.72438	1314.1	2.88883	161.293	3.28392	312.843	3.06472	27	2.58997	250	3.12167	518	2.92704	4	4.23929	14	2.5467
342.511	2.93289	672.565	2.88112	1363.54	2.56428	192.378	2.15512	278.303	2.78434	59	2.57895	431	2.66048	767	3.11077	9	3.36082	10	3.18135
279.967	2.75738	653.232	2.6307	1348.29	2.78264	171.778	2.90533	313.85	2.80761	68	3.19546	203	2.66213	1277	2.80239	4	3.83304	10	1.81635
367.645	3.08499	679.333	2.64508	1221.29	2.60276	132.586	3.48664	292.873	2.71014	38	3.96577	222	2.77083	683	2.68501	3	4.74138	18	3.12329
350.582	3.32686	620.348	3.0557	1273.74	2.96529	162.348	2.96262	294.754	2.95629	34	2.48237	143	3.30863	674	2.91512	4	3.07054	33	1.94286
356.728	2.81153	715.187	2.8825	1226.22	2.92392	132.756	4.24792	258.469	2.36166	46	2.62144	140	3.14684	428	2.88758	4	1.83304	25	3.61135
363.565	2.84127	840.208	2.86785	1233.7	2.67359	174.8	2.92176	276.452	2.59968	27	2.85867	211	2.57974	422	2.77967	3	0.741377	44	3.11237
378.361	2.86645	769.867	3.21928	1212.96	2.90294	131.727	2.9202	288.702	3.02736	50	2.5462	255	2.82701	651	2.86016	5	0.928044	29	2.62324
396.766	3.0687	719.792	3.13639	1210.51	2.80618	146.678	2.71473	257.629	3.12675	50	3.0243	154	2.563	836	2.81621	6	4.29138	34	2.5487
362.571	3.23189	732.056	2.9778	1235.29	2.81607	148.567	2.2797	254.69	2.71637	36	2.74923	83	2.53916	467	2.83218	5	3.53804	39	2.56635
356.068	3.10274	726.483	2.88543	1294.58	3.02204	141.886	3.49956	277.023	3.09956	30	2.7324	83	3.33175	255	2.78271	2	4.99554	27	2.55431
373.25	3.21109	808.053	3.34764	1626.98	2.75468	139.98	3.05493	284.971	2.02151	10	4.8924	129	2.41674	272	2.81295	3	2.21638	23	3.19787
361.988	3.18645	799.126	3.14588	1575.7	2.7738	128.61	1.96149	272.971	3.56801	8	3.8334	66	2.23205	363	2.41546	2	1.13304	25	3.21435
354.513	2.96923	724.436	2.95518	1512.88	2.6225	147.753	2.45723	279.411	2.84774	8	2.55465	65	2.22869	207	2.37422	4	4.81429	29	3.44738
345.707	2.75834	852.672	3.10787	1484.78	2.85018	147.944	2.10477	332.104	2.96926	10	3.3014	84	2.92882	210	2.68714	7	1.63304	28	3.78688
309.522	2.82447	743.891	3.3155	1476.13	2.9059	139.24	2.68192	391.129	2.73124	8	3.8984	290	2.48131	300	2.73232	5	2.39804	23	4.2033
342.022	2.74112	886.264	2.87359	1440.58	2.9752	139.964	3.12417	338.686	2.85472	6	4.5909	174	2.76502	920	2.61924	5	0.428044	25	2.87035
331.507	3.31515	902.717	3.06073	1426.36	2.50651	171.35	3.43061	405.506	3.49784	7	0.513039	148	2.85679	522	3.00329	5	3.88304	25	2.59935
343.843	2.90414	854.369	3.07261	1299.43	3.0327	195.722	3.15663	255.606	2.10463	8	3.46215	80	2.693	458	2.78815	3	1.86638	22	4.25498
353.676	2.91331	856.152	2.9502	1402.76	3.03713	162.87	3.47866	356.034	2.0284	8	3.44152	135	3.25594	240	2.80039	4	2.34554	23	4.24895
351.853	2.74077	871.244	2.7638	1328.94	2.94777	189.931	3.45116	305.566	3.21358	8	2.73965	64	2.56828	423	3.01533	6	4.22888	19	4.4545
328.172	2.53317	891.793	2.66617	1396.51	2.86826	144.355	2.04678	349.391	2.09262	6	1.7659	51	2.06433	208	2.64132	2	3.92054	23	4.16961
379.79	3.08685	782.86	2.94106	1363.86	2.92551	168.142	1.78256	385.491	2.97391	21	3.16732	53	2.7172	202	2.31283	2	3.39554	20	2.94885
390.623	2.80226	871.93	2.80148	1423.81	2.7847	139.403	3.99614	373.186	2.79262	30	1.72656	49	2.65551	181	3.07677	2	2.95804	25	2.91835
388.235	2.62838	854.605	2.91936	1612.33	2.87364	165.041	1.80926	319.883	3.26051	20	2.4269	53	2.24748	159	2.76786	2	1.28304	14	2.16099
377.979	3.3306	814.969	2.77528	1675.4	2.7323	187.76	3.24328	324.255	3.13828	54	2.78932	73	2.93949	187	2.76937	2	2.94554	12	3.33926
353.006	3.09359	799.762	2.64372	1642.76	2.7435	194.116	2.5705	405.93	2.87419	27	2.34219	122	2.65428	240	3.01685	2	1.98304	14	1.92349
345.036	3.15398	880.261	3.02195	1587.5	2.86696	145.368	3.332	349.876	2.69293	31	3.49332	167	2.6039	365	2.62189	2	0.258044	18	2.79412
361.905	2.85111	836.195	3.09176	1667.42	2.90586	175.4	3.70898	348.794	2.4472	18	1.78034	139	2.82959	495	2.85598	2	0.470544	18	2.57329
346.041	2.78901	837.918	3.09606	1730.73	2.808	208.338	2.69238	389.565	2.72857	19	2.86405	95	3.21594	411	2.80206	4	1.96429	10	3.27135
352.117	2.9316	847.647	2.83877	1745.48	2.69737	173.025	2.76554	389.058	2.87217	25	2.9203	100	3.09901	318	2.9742	3	1.84971	12	2.13301
341.37	2.7983	875.991	3.20611	1528.21	3.19937	163.732	2.33129	389.725	3.02171	34	2.61075	147	2.92708	280	2.91023	5	4.45304	12	2.84343
288.983	3.64937	899.609	2.65264	1706.94	2.88625	193.564	2.48209	417.41	2.90467	20	2.4209	174	3.13585	448	2.90074	4	4.37054	8	1.51635
290.098	2.41655	855.125	2.95549	1555.78	2.79215	200.095	2.66121	498.272	2.60378	12	2.07881	80	3.01137	537	2.64865	3	4.53304	7	1.69849
322.443	3.17616	889.103	3.24616	1818.23	2.96349	199.085	2.9419	407.343	2.37166	12	3.29965	89	2.51705	289	2.80345	3	2.54971	10	1.68885
318.84	2.79993	860.435	3.09055	1735.81	3.01298	233.978	2.49795	417.823	2.70041	17	2.73413	108	2.83966	307	2.73613	3	1.99138	8	3.0351
319.608	3.35629	894.872	2.69204	1728.5	2.93882	250.772	2.62753	414.795	2.60793	11	2.90817	212	2.75538	364	2.81047	3	0.566377	11	2.2118
262.108	3.02523	784.895	3.01172	1810.99	2.72497	191.475	2.6198	418.929	3.27377	8	3.3509	183	3.27315	611	2.67232	4	2.21429	10	3.60885
317.991	2.48965	850.675	2.43897	1703.59	2.91751	210.201	2.11172	468.116	2.92614	8	1.8959	86	3.40345	511	3.10755	2	0.120544	23	2.52939
289.433	2.87872	804.863	2.93025	1775.09	2.85572	220.363	2.48704	489.364	2.75854	41	2.26395	72	2.77454	255	3.09417	4	3.35804	12	2.42885
302.259	3.04917	801.23	3.09271	1628.67	2.9106	213.438	3.5621	494.382	3.11543	20	2.4224	50	3.05861	213	3.13047	2	1.79554	20	2.1401
300.103	2.93583	790.543	2.82469	1666.97	2.73471	241.204	2.87329	481.103	2.89472	15	4.08556	56	4.24022	143	2.8836	2	0.983044	13	3.60288
296.517	3.45311	772.789	2.97672	1696	2.87061	239.951	2.86838	477.391	2.8965	11	2.37181	67	3.28882	144	2.78837	2	1.62054	18	3.8469
262.884	3.36007	737.489	3.12037	1659.42	2.81521	256.307	3.03211	337.719	2.95352	18	2.74312	111	3.43625	147	3.30729	2	4.97054	11	3.17089
262.551	3.49301	717.717	3.50026	1590.56	2.95444	250.823	2.65672	478.376	2.46274	7	2.36875	359	3.12412	150	2.96552	3	0.408044	17	4.19429
275.327	2.655	730.441	3.02796	1728.64	2.78569	211.353	3.0589	472.814	2.52793	7	2.81947	441	2.72951	182	3.12193	2	1.05804	12	1.59135
260.707	2.4466	765.542	2.8812	1604.42	2.79745	183.237	2.32327	345.742	2.53125	6	0.940063	117	3.08112	212	2.95946	2	1.12054	7	3.88777
262.518	2.25532	806.754	2.95601	1814.87	2.70076	247.646	2.1902	421.459	2.22378	9	4.06145	83	2.91422	343	3.51936	2	1.89554	11	2.45044
263.864	2.72257	643.831	2.83171	1718.8	3.08003	232.478	2.91497	402.536	2.3839	22	2.09181	47	2.34978	1031	3.06805	2	0.383044	7	4.64135
267.112	2.95609	670.101	3.17783	1834.07	2.93	184.838	2.77622	397.149	2.45949	19	2.958	47	2.50722	1377	2.67722	4	2.34554	7	1.69492
289.688	2.70568	612.412	2.92381	1804.5	3.0803	202.251	2.19361	479.832	2.32607	16	2.62777	77	2.87758	380	2.89553	6	2.62888	7	5.4342
275.536	2.8252	654.927	2.92018	1858.75	2.59773	204.707	2.41964	414.179	2.86392	15	4.13823	106	2.76375	253	2.85599	8	2.77054	7	4.52706
271.501	3.07751	617.654	3.2064	1825.26	2.77881	188.688	2.2066	357.911	2.95542	10	4.3014	132	2.53652	153	2.71845	6	0.66221	15	3.46135
272.501	2.66108	607.938	3.08238	1748.02	3.03456	234.263	2.54086	448.335	3.21589	21	2.46899	113	3.19929	165	2.52201	2	0.708044	12	5.20801
263.589	2.95163	619.639	2.49517	1748.18	3.14336	211.139	3.09099	461.161	2.39134	23	2.97981	58	2.08531	258	3.07424	3	1.55804	18	3.20662
275.901	2.73641	652.999	3.1841	1630.34	2.87372	198.096	2.67547	509.356	2.44619	12	1.84673	71	2.41376	343	2.82138	2	1.34554	17	3.45605
267.119	2.52238	696.328	2.87805	1749.27	2.77696	234.067	2.9695	452.394	3.16252	13	2.36936	52	2.86069	378	3.10351	4	4.40804	7	3.04492
270.412	3.06286	664.376	3.05243	1719.65	2.82248	236.511	2.18812	403.49	3.65583	10	1.7464	62	3.62281	302	3.02813	10	3.09304	22	2.22316
317.484	2.8728	732.792	2.85843	1688.09	2.90051	245.012	2.5228	467.907	2.5682	24	2.56673	56	2.36754	195	2.73703	8	1.66429	11	3.67316
341.202	2.63383	685.974	3.28197	1512.57	3.1362	225.262	2.9048	400.273	2.80007	21	3.36232	75	2.78877	204	2.99969	10	2.32554	14	2.81099
313.195	3.12262	752.304	2.9732	1499.23	3.05869	217.345	4.38489	498.331	2.91211	8	3.92527	116	2.96509	174	3.11592	11	2.27623	17	3.73252
327.438	2.69165	702.61	2.61343	1558.02	3.00516	228.097	2.84823	404.707	2.61	7	2.06875	189	2.77269	164	2.85964	8	3.21117	15	1.82135
342.351	2.97251	740.052	3.04278	1454.46	2.65523	193.766	2.431	548.353	3.22244	10	2.9314	294	2.38033	174	3.23873	2	0.558044	23	4.20765
308.048	2.51194	608.311	2.80724	1600.97	2.98048	256.605	2.58083	483.311	2.76658	7	8.09375	320	2.95211	200	2.37446	7	4.14376	14	4.0967
319.197	3.07788	658.606	3.08849	1536.31	2.67282	197.106	2.95104	438.675	2.83502	6	3.92423	442	2.5856	254	3.15729	7	1.54376	11	3.64816
285.898	2.75937	630.862	2.4862	1582.61	2.62787	279.034	3.59278	361.128	2.9423	6	3.50673	581	2.93399	364	2.76199	6	1.34554	18	2.01079
274.655	3.19293	617.303	2.68713	1321.67	2.63972	230.059	2.96798	437.343	3.08667	6	7.3209	349	2.74922	574	2.65662	4	2.18929	7	3.28777
269.717	3.04517	620.476	3.20862	1302.9	2.86279	213.125	2.57765	456.134	2.39543	12	4.2359	186	2.87168	990	2.58567	9	1.94415	7	4.79135
333.26	2.38797	604.722	2.76765	1243.88	2.98973	193.08	2.9017	491.44	2.74622	40	3.97415	155	2.90415	967	2.88006	5	3.00304	8	2.78197
329.463	2.90619	657.317	3.07193	1408.28	2.82343	206.111	4.05163	409.266	3.26737	55	2.45744	191	3.0818	1406	2.74179	6	5.30388	8	2.96635
261.667	2.63649	595.838	3.1406	1265.32	2.95812	226.821	2.66817	400.355	2.45312	15	4.0329	162	2.90015	1785	2.8713	3	0.316377	7	3.42349
330.397	3.24996	626.865	3.04737	1377.03	3.00121	242.814	2.963	471.718	2.48955	12	4.17423	152	2.76603	1074	2.75244	6	5.88304	7	2.19135
337.134	3.19199	677.864	3.05203	1417.63	2.82063	183.654	4.17339	319.637	3.10798	7	2.89661	198	3.04629	592	2.88047	5	3.14804	11	2.22544
358.537	3.14809	928.822	3.20366	1371.11	2.76432	202.888	2.28327	480.448	2.99432	9	2.82979	235	2.82393	522	2.83863	3	3.84138	17	2.47958
343.645	2.80142	772.017	3.18926	1478.77	2.82109	268.741	2.49182	451.4	2.7832	15	1.61423	277	3.17385	614	3.06683	3	3.10804	20	3.2751
354.101	2.88402	788.436	3.05518	1525.47	3.073	138.001	3.86352	459.707	2.31689	15	2.28923	175	3.13517	594	2.79262	6	3.04554	14	3.08777
340.744	3.26718	606.079	2.92918	1540.13	2.55548	245.32	3.22388	415.408	3.55967	19	3.56169	108	2.33207	485	2.95023	3	1.56638	11	1.60044
336.491	2.81538	706.927	2.7843	1315.4	2.61965	234.954	2.72893	377.676	2.64134	7	2.24733	103	2.85502	597	2.97161	3	2.69971	10	2.01385
368.733	3.07672	656.626	2.80852	1406.16	2.65014	226.741	2.39196	391.304	2.68429	12	2.57423	73	2.53921	725	3.03892	5	3.15804	20	3.01885
323.326	2.28944	627.655	3.40679	1206.81	2.59379	202.452	4.51138	329.335	2.48382	8	4.72715	81	2.73704	882	3.29161	3	6.09971	17	2.74723
382.186	2.69055	685.584	2.99385	1262.2	2.89524	186.735	2.63442	400.917	2.50546	12	4.45298	74	2.76747	579	2.97641	2	1.05804	32	2.30619
313.642	2.87278	749.989	2.99918	1265.48	3.15061	192.297	2.56	352.845	2.90174	9	1.20979	67	2.68844	332	2.75887	3	2.05804	25	4.69735
374.789	2.8063	715.366	3.00631	1318.47	2.97053	129.377	3.14412	345.376	2.59267	8	2.94465	68	3.00134	288	3.00228	2	8.03304	42	2.71396
392.961	3.06004	718.656	3.15981	1256.86	2.71122	184.962	2.11554	345.53	2.97999	9	2.66534	74	2.81774	224	2.96397	2	2.09554	39	2.54135
371.968	3.11146	785.321	2.81476	1302.18	3.07242	199.094	2.41635	326.008	2.13273	22	3.10794	72	2.92177	278	3.18217	2	4.27054	43	2.5146
396.29	2.74118	795.135	3.18827	1368.76	2.9499	165.988	3.64328	266.138	2.96104	42	2.4384	64	3.00398	240	2.90001	3	1.78304	40	3.0151
370.664	2.76096	815.475	2.94867	1799.32	2.89724	182.241	2.33902	339.677	2.5894	37	3.36792	98	2.83439	236	2.65914	2	3.50804	37	2.13189
390.173	3.83547	856.243	3.02864	1739.62	2.90927	181.396	2.70625	357.572	2.97728	66	2.77309	100	3.36711	178	3.19009	2	2.29554	23	2.83156
378.92	2.8464	808.468	3.22808	1616.19	2.8937	156.727	2.13294	322.533	2.8599	76	2.92359	74	3.11024	219	2.82741	4	1.76429	32	2.39681
356.225	3.12656	782.246	2.72357	1231.04	2.83825	139.521	3.20089	314.729	2.35522	46	3.00981	97	3.17185	243	3.20146	5	2.30304	31	3.34135
323.124	2.97633	881.342	3.02927	1469.31	2.84218	159.925	2.97426	330.613	3.04996	25	3.1159	104	2.7481	214	3.05358	5	2.64804	27	3.01357
329.364	2.94683	948.314	2.96638	1378.02	2.82069	174.817	2.72079	289.869	2.95752	18	2.42701	97	3.61526	296	2.9494	4	1.83929	18	3.18301
338.357	2.72804	894.087	2.84218	1268.11	2.81896	155.122	2.73558	302.193	2.98156	25	2.4583	83	3.04127	292	2.86717	4	2.94554	36	3.64621
364.315	2.71967	929.798	2.84174	1404.56	2.71193	171.219	2.27881	260.33	3.02614	15	2.1099	145	2.84152	209	2.8855	6	2.39971	22	3.36748
326.872	2.67749	929.062	3.20482	1454.23	2.73252	171.623	2.86712	277.645	2.77566	20	2.69565	198	3.0042	287	2.98372	2	5.47054	20	2.5276
341.272	2.73594	911.579	2.8803	1531.55	3.0682	158.925	3.11851	282.973	2.97286	17	1.25854	222	3.10294	311	2.69292	2	3.13304	22	2.29021
358.335	2.6517	854.641	3.11435	1547.33	2.92418	151.75	3.0191	255.758	2.96259	34	2.67237	251	2.88975	285	3.17837	3	4.42471	29	3.98445
360.433	2.78603	920.882	2.84965	1625.43	2.99433	133.288	2.75789	258.22	2.3076	29	3.45228	214	3.35444	255	3.01644	3	3.08304	22	2.67089
381.916	2.75003	921.047	2.7902	1658.29	3.06631	156.34	2.47372	287.072	2.96028	14	3.97911	330	2.90191	440	2.82354	3	2.64138	10	2.56885
391.212	2.72987	856.973	3.24572	1662.48	3.1292	147.121	2.8775	279.377	2.77816	14	1.54804	231	3.02245	575	2.96461	2	1.10804	20	3.6401
421.293	3.10859	906.612	3.06904	1654.4	2.85055	129.481	3.08175	285.164	2.70607	16	2.37996	308	2.78718	689	3.10893	4	7.16429	17	3.36193
372.166	3.18894	870.719	3.17222	1687.12	2.91205	133.095	3.06225	310.778	2.55835	13	3.47359	406	2.89675	708	3.01896	4	1.62679	20	3.2251
413.7	3.34502	833.456	2.96306	1702.24	2.83026	138.011	2.8198	319.786	2.96521	15	3.1509	164	2.84266	625	3.12524	3	1.66638	17	4.27076
352.383	2.94913	868.973	2.92059	1787.48	2.7219	143.473	3.65417	324.373	2.47768	9	3.51812	97	2.44273	1058	2.85568	5	1.36804	22	2.11862
398.859	2.68963	879.371	2.66808	1861.73	2.80787	161.769	2.14089	328.147	2.90805	11	2.60953	124	3.11507	805	3.07631	2	2.68304	18	3.69135
356.238	3.51169	893.74	3.11215	1870.47	3.04862	165.864	3.01935	341.595	2.1814	6	2.5959	85	4.12896	995	2.83325	2	0.283044	21	2.41754
334.263	2.57773	942.026	2.83491	1871.39	3.03452	160.995	2.72101	304.13	2.99813	9	2.94756	73	3.70414	1237	2.76986	2	3.49554	15	5.01801
333.15	3.05849	883.377	3.25234	1961.93	3.16677	165.615	2.90072	370.084	2.71238	13	1.83244	57	2.7475	539	2.9191	3	6.55804	9	4.18579
338.112	2.7054	924.583	3.09842	1928.25	2.80987	165.519	1.94789	295.934	3.00034	6	2.61923	81	2.63216	299	2.75841	3	2.54971	10	3.07635
337.786	3.16521	901.298	2.61577	1807.48	2.87648	146.456	3.5412	375.38	2.73118	15	1.89156	205	2.92119	376	2.70615	5	1.63804	11	1.95044
355.697	2.66991	949.487	2.54836	1819.28	3.08349	189.335	2.69042	358.741	2.72236	14	2.30447	575	2.74277	290	3.52102	4	1.82054	9	1.87468
310.049	3.45962	961.996	2.84787	1928.8	2.8735	139.58	3.0122	343.116	3.10213	9	3.60423	409	2.92792	226	3.21646	3	0.766377	9	1.86912
336.422	3.56817	945.989	2.73163	1791.62	2.69011	201.99	2.85581	347.699	2.69495	11	2.19817	381	2.46443	171	2.66908	4	3.01429	8	2.16635
333.131	2.89825	932.137	3.11339	1978.3	2.93427	193.631	2.71345	358.721	3.02841	15	2.09923	80	2.44618	219	2.7933	4	0.895544	13	4.08365
343.944	2.81142	878.951	3.30817	1893.01	2.88279	176.603	2.67408	379.834	2.42485	13	2.91359	59	3.25946	621	2.68316	3	3.33304	17	2.35017
274.537	2.90806	786.649	3.08561	1718.29	2.77842	162.761	2.63389	337.315	3.05719	14	2.58411	53	3.02106	1849	2.86352	6	1.87471	23	2.76852
265.437	2.86681	831.477	3.00949	1746.59	2.93742	176.18	2.7029	363.557	2.96523	16	1.93902	45	2.71309	1277	2.83323	2	0.583044	18	1.42468
331.103	2.88166	852.283	2.76698	1737.15	3.08045	195.372	2.35416	364.91	2.27627	18	3.29145	56	2.53861	1152	2.63775	2	1.87054	14	4.20563
258.106	3.45345	832.174	3.0764	1788.02	2.96699	166.713	3.01415	349.912	2.67227	31	3.7967	64	1.88859	259	2.80219	2	3.77054	12	2.27885
270.397	3.16278	825.045	3.32001	1896.88	2.91137	192.519	3.33643	400.595	3.28828	30	4.09173	60	3.94539	177	2.69291	2	11.7705	19	2.26635
270.368	3.1963	836.618	2.82546	1836.35	2.70937	192.275	2.19575	419.102	2.5112	22	3.02817	88	2.75389	139	2.77208	2	4.44554	14	4.00563
265.241	3.36483	842.33	2.7213	1889.77	2.82047	180.459	2.50362	401.163	2.85359	36	2.23992	91	2.79668	144	3.13462	4	7.02054	21	2.43658
260.226	2.72353	805.805	2.9369	1903.24	2.91775	200.642	2.7389	434.581	3.04699	27	3.49682	60	2.31581	171	2.85198	3	1.19138	11	2.2368
271.984	2.6714	833.354	3.37402	2023.37	2.65949	213.633	2.93189	392.809	2.99211	38	2.92484	98	3.36837	179	2.2666	2	2.37054	8	1.94135
314.464	2.3109	725.899	3.0206	1931.42	2.92502	208.84	2.76291	471.101	2.57105	52	3.35263	109	3.0104	198	3.0443	2	4.95804	9	4.96635
286.21	2.58192	771.359	2.90613	1873.95	2.88106	206.933	2.88255	429.256	2.9259	18	3.61395	113	3.10752	291	2.82389	3	3.32471	12	3.63301
263.572	2.57114	768.805	2.97235	1833.13	2.95465	190.639	3.41483	425.498	3.22894	11	3.10271	230	2.64635	274	2.98627	4	3.12054	8	5.60697
276.853	2.43238	673.756	2.90212	1925.99	3.0331	222.711	2.41263	455.609	2.68099	20	3.1809	252	2.38021	206	2.6147	2	2.05804	10	2.19885
324.143	2.42659	760.768	2.99965	1572.54	3.03175	221.243	3.05978	427.08	3.60823	12	4.66381	146	3.32425	276	3.04936	3	2.33304	8	4.7226
331.503	3.1567	715.659	3.08623	1686.95	2.90329	220.91	3.44606	390.575	2.32477	10	2.4394	98	3.21087	315	2.91471	4	1.94554	7	1.5092
346.07	2.73112	681.59	2.66659	1751.23	3.02062	211.365	2.54594	349.785	3.02512	29	3.85348	133	2.08689	390	2.86695	8	2.02054	9	3.41635
321.931	2.69252	635.925	2.89959	1711.7	2.89897	220.086	3.71015	471.528	3.03952	83	2.58987	177	2.80229	713	2.67614	4	1.22054	8	2.42885
289.856	2.8276	598.858	2.85209	1772.05	2.81116	191.981	2.72983	370.207	3.81016	63	3.23875	102	3.34104	775	2.68266	3	1.97471	7	1.95563
289.531	2.78357	635.721	2.62532	1679.44	3.08751	172.535	2.83309	425.201	2.61011	46	2.42155	76	2.99689	428	2.94362	2	1.50804	9	2.45246
293.83	3.16445	598.054	2.95272	1628.26	2.89343	242.915	3.33588	521.17	2.82962	13	2.54013	100	3.08936	319	3.13962	9	2.03027	8	1.73197
261.953	3.06532	667.614	2.68112	1673.19	2.87448	184.18	3.58365	412.534	3.10214	7	3.56232	230	3.13081	366	2.28151	4	3.51429	11	1.35725
267.125	2.65068	611.242	3.06929	1661.7	2.77017	205.706	3.0231	441.169	2.87112	6	3.97256	348	2.89429	558	2.97238	8	4.08304	9	1.97746
276.71	2.54734	697.009	2.63768	1585.85	2.8146	274.782	3.27702	445.622	2.94361	7	2.40447	200	2.82898	329	3.07005	10	1.97554	18	2.40246
272.33	3.26375	766.083	2.90566	1564.73	2.84329	211.421	3.38022	486.268	2.63724	7	3.52733	78	2.26165	227	3.21328	5	1.95304	12	5.93301
266.248	2.80468	844.727	2.91118	1598.33	3.03222	228.072	2.90068	477.65	2.53004	6	2.8909	46	2.65509	341	2.9786	9	1.03582	14	2.52885
302.147	2.92566	946.106	2.69635	1403.07	3.0291	224.482	3.12469	480.217	2.66083	7	1.55804	48	2.03979	728	2.86997	6	3.21221	17	3.92664
363.102	2.65973	803.525	2.75987	1481.38	2.88877	231.636	2.44783	481.075	2.82881	9	0.868674	57	2.85136	1084	2.75295	5	3.21304	12	6.13301
327.925	2.86281	792.644	2.87644	1546.71	2.99143	230.104	2.75591	465.337	2.75265	10	5.5144	67	3.27874	635	2.93993	7	2.1759	18	2.10107
321.888	2.81297	755.48	2.95294	1507.81	2.90743	244.09	3.27668	492.07	2.67022	8	2.64402	87	3.27508	250	2.5285	2	1.34554	12	2.78926
305.465	2.95526	652.96	2.74741	1230.71	2.89069	233.671	2.67355	460.166	2.65385	11	2.95908	140	2.95142	147	2.80246	2	0.295544	20	2.2751
327.538	2.58705	608.201	3.02976	1218.93	3.10892	248.254	2.86024	458.408	3.14657	17	3.46237	311	2.78381	147	2.91824	4	3.43304	21	2.36158
281.075	3.28267	601.943	3.0381	1263.77	2.77899	260.847	3.07146	464.914	2.51592	9	2.38701	449	2.71207	172	2.91014	6	1.97888	18	2.63579
293.476	2.83783	603.38	2.60916	1221.42	2.8608	220.069	2.70455	447.506	2.57206	11	3.2409	518	3.1111	205	2.94014	6	3.77471	8	3.49135
299.342	3.28609	616.733	2.65875	1398.42	2.6227	237.491	2.88187	437.283	3.09752	30	2.85023	512	2.77005	265	2.84628	2	3.50804	10	4.51635
304.959	3.06672	605.472	2.9565	1483.33	2.85981	228.532	2.67516	527.28	2.75798	25	2.2015	383	2.70416	414	2.85537	4	3.51429	7	2.60206
327.331	3.42211	629.043	3.14914	1601.45	2.82193	249.704	2.43122	465.501	2.66653	19	2.30142	263	2.85584	965	2.83198	5	4.29304	9	2.8719
387.269	3.36291	600.743	2.98198	1718.44	2.6893	237.092	2.96415	504.84	3.53581	16	3.32058	100	3.24096	1443	2.95009	6	1.97888	7	1.86992
334.149	2.69935	610.152	3.06145	1826.32	2.74097	285.492	2.87569	350.823	2.77199	21	2.19685	64	3.13304	1670	2.88087	5	3.23804	8	3.31947
340.44	3.12797	658.212	2.90964	1746.27	2.65274	223.176	2.93973	480.621	2.9383	22	3.99885	56	3.64281	1526	2.79061	4	3.87054	12	3.26218
362.081	3.07791	645.785	2.92579	1528.11	2.98227	268.155	3.355	536.489	3.43546	10	1.8649	94	2.49132	1192	2.81487	2	2.00804	9	2.98857
370.797	2.95286	667.304	2.86541	1471.53	3.00996	188.243	3.01996	520.765	2.21075	11	1.91999	220	2.78383	779	2.84021	3	0.616377	7	1.60563
311.015	3.2488	691.581	2.74085	1262.87	2.84996	231.393	3.06641	442.263	2.74846	15	2.85223	405	2.95178	311	2.82646	3	1.51638	11	2.43453
346.635	2.57291	639.149	2.94872	1260.65	2.81129	291.206	3.60222	524.11	2.95419	30	3.49523	330	2.70511	206	3.01036	3	0.958044	12	3.40593
406.211	2.72576	620.743	2.69729	1298.15	2.80161	236.789	2.33621	474.764	2.33491	37	2.97198	196	2.86916	155	2.81506	4	1.45804	20	2.7376
399.302	2.57177	648.873	3.21064	1274.66	3.04635	214.71	3.26606	486.333	2.74164	23	3.36611	97	2.50897	151	2.50505	5	4.07804	33	2.3618
427.02	3.10664	636.221	2.94384	1267.86	2.83961	262.663	2.94873	515.195	2.56609	13	2.1332	126	2.48328	281	2.87132	2	6.93304	25	2.04035
391.933	2.9431	698.399	2.81244	1232.16	2.83464	243.092	2.40778	449.3	3.36913	8	2.04777	72	2.87593	687	2.89136	2	3.08304	12	1.27676
386.563	3.19458	771.291	2.98452	1275.4	3.06435	245.559	3.18605	484.231	2.7442	8	2.33402	65	3.52392	1143	2.8328	2	5.74554	24	2.5726
400.776	2.61338	732.696	3.17957	1361.81	2.73453	256.544	2.85542	488.763	2.43502	7	4.8959	65	3.12331	983	2.80362	3	2.31638	20	2.88885
430.522	3.33891	703.775	3.21177	1352.67	2.79481	225.527	2.99564	417.709	3.40786	6	6.2209	111	2.9845	558	2.747	2	4.38304	26	2.52308
402.911	3.06084	669.931	3.4439	1385.88	2.7791	223.01	2.87081	421.559	3.31208	10	1.9034	119	2.91661	274	2.53262	2	3.90804	31	3.85183
441.767	2.42202	608.601	2.94466	1241.53	2.77217	249.762	2.19654	479.145	2.69001	7	2.98018	95	2.96494	361	2.57635	2	3.39554	40	3.39635
349.773	2.95082	686.724	3.09419	1270.46	2.61057	212.006	4.10405	487.481	2.54371	6	2.24006	213	2.94883	235	2.89084	2	4.00804	55	2.37225
404.212	3.23192	668.513	3.01905	1297.32	2.83731	207.724	2.97987	463.689	3.1382	13	2.70628	250	2.68093	150	3.26858	4	0.814294	47	2.93869
404.048	3.36259	725.697	3.06997	1305.26	3.07518	251.167	3.01181	459.97	2.42932	25	3.3049	206	2.62099	209	3.06318	6	2.96638	40	3.15822
351.555	2.99564	699.136	2.81255	1543.99	3.11924	233.515	2.60743	392.319	2.36278	34	1.93604	178	3.10197	207	3.29734	2	1.94554	25	2.29635
406.855	2.50893	825.561	2.91873	1582.13	2.74955	242.206	2.64852	473.387	2.47105	57	2.82493	158	2.84202	303	3.19763	2	5.44554	23	3.6033
401.196	3.08245	828.022	3.03652	1565.05	2.81022	217.785	3.37306	412.59	2.92428	65	3.59082	188	2.52579	342	2.99094	2	2.37054	26	2.67596
391.101	2.57548	810.243	3.15522	1509.12	2.76255	203.706	2.60564	451.608	2.96387	65	3.5419	142	2.66133	349	3.05372	5	3.29304	31	2.68086
375.35	2.70486	830.631	2.61553	1321.88	2.74056	242.032	2.46679	414.833	3.32947	57	3.04669	130	3.34208	566	2.98034	4	3.65179	25	2.85235
421.444	2.62889	888.996	3.04167	1328.99	2.53041	197.447	3.0367	409.225	2.9786	34	3.7859	109	3.21545	801	2.94238	2	0.520544	34	3.33105
402.134	2.5828	899.819	3.10295	1371.34	2.76703	235.925	2.83717	434.008	2.69759	12	3.0434	85	3.1226	693	2.81318	5	2.43804	29	3.26979
413.519	3.29	887.259	2.70494	1521.48	3.04773	197.466	3.44086	402.864	2.37853	7	3.23875	121	3.59105	632	2.89303	3	2.32471	19	4.34266
445.443	3.46301	913.097	2.97599	1483.89	2.67882	192.006	3.19626	423.253	2.89674	15	2.0699	153	2.78704	499	2.94452	3	2.07471	18	2.25246
395.259	3.17381	942.42	2.91832	1557.33	2.89259	203.512	2.9676	337.848	2.75367	32	1.94402	252	3.0259	590	2.9328	2	1.73304	16	5.18197
405.643	2.62231	938.999	2.89168	1524.03	2.92566	199.479	2.25367	369.67	3.24292	48	2.86267	252	2.61731	386	2.71365	2	3.77054	26	3.37596
400.054	2.9753	826.027	3.09095	1752.83	2.9967	225.744	3.09662	374.369	2.938	38	2.84642	118	2.94387	364	2.82873	2	10.233	19	3.55187
379.065	2.73968	941.314	2.60013	1787.4	2.84525	152.584	2.60126	431.299	2.52588	32	2.29715	72	2.37461	324	3.15061	2	1.30804	22	4.11862
359.401	2.99223	962.743	2.93254	1677.38	2.90125	183.577	3.37979	348.301	2.55659	8	3.21527	82	2.62665	298	2.79778	2	1.78304	16	3.00541
351.721	3.11409	877.779	2.91606	1882.43	2.87792	199.646	2.73662	354.161	2.42256	14	3.04982	70	2.82024	375	2.71658	2	1.04554	12	1.61843
373.847	2.59871	939.551	2.85419	1813.49	2.81057	189.315	2.54448	338.69	2.99371	11	2.55544	68	3.26913	484	2.78251	3	3.27471	10	2.96135
410.335	2.85776	960.081	2.96022	1828.58	2.7294	180.675	2.82948	317.742	2.93964	8	3.36715	58	3.136	773	3.16334	5	6.09804	14	2.92706
388.629	2.84706	963.996	2.96048	1858.34	2.92546	195.212	2.20444	342.556	2.4439	10	2.4659	62	2.81861	711	2.8424	3	1.56638	10	4.15385
356.765	2.84339	881.15	3.12826	2006	3.06443	163.578	2.85482	333.087	2.86642	13	2.19128	69	3.66712	370	2.90663	6	1.96638	13	2.35481
375.083	2.7652	889.21	2.93455	1956.62	2.81988	158.589	2.64793	343.613	2.34874	20	3.4204	99	3.03394	227	2.9022	3	2.29971	14	2.6092
347.067	2.99714	946.559	2.7101	1730.97	2.89834	160.607	2.69246	314.794	2.98762	25	3.0375	132	2.73819	259	3.06106	2	1.30804	17	2.83399
314.643	3.08209	910.798	2.92646	2016.95	3.01985	184.99	3.38157	256.448	2.30911	28	2.97608	188	2.94709	227	3.05826	6	2.30388	18	3.51079
337.494	3.28429	941.333	2.74293	2073.64	2.8911	178.386	2.46739	267.493	2.02775	31	2.7359	281	2.89993	200	2.78811	9	3.09971	11	2.96407
324.71	3.29906	897.474	2.74132	1818.83	2.86743	161.8	2.8073	263.607	2.2056	25	2.8023	223	3.08905	168	3.31487	6	2.76221	13	3.12981
349.265	2.79056	968.299	2.97867	2011.08	2.92542	137.959	2.33759	272.02	1.91767	19	2.9359	260	2.73352	224	2.71026	4	1.26429	8	2.55072
306.498	2.81701	875.523	2.70025	2016.3	2.98543	146.075	1.57927	260.39	1.95903	27	1.9959	268	2.87178	200	3.11823	6	2.73721	7	6.08063
336.397	2.72818	939.483	2.88131	2021.16	2.73854	139.531	3.31233	265.344	2.65952	17	2.67854	303	2.88569	290	2.81625	2	3.28304	11	3.14589
296.114	2.76687	944.864	3.25469	2007.51	3.00517	144.244	2.01282	294.43	2.39743	24	2.20361	274	2.7292	374	3.07809	2	3.80804	7	4.09849
294.774	2.83571	776.886	2.95148	1880.76	2.72044	156.898	3.2578	335.133	2.72864	15	2.9429	321	3.28576	577	3.10518	2	0.595544	16	3.19916
268.911	2.70002	921.299	2.94054	1915.64	2.7831	139.982	2.26239	270.832	2.89982	9	2.98867	315	2.84375	856	2.89243	2	2.50804	9	2.64968
271.55	2.63598	915.702	2.94685	1874.47	2.75994	151.007	2.41501	327.207	2.51832	14	5.49554	224	2.41993	634	2.84419	3	1.00804	12	3.8476
300.042	3.66809	885.471	2.76674	1865.16	2.91401	173.799	2.35262	325.785	2.41574	19	4.30458	231	2.58336	762	2.82358	2	3.88304	19	2.79661
260.744	2.54054	939.727	2.65564	1848.13	2.76352	128.284	4.06106	256.291	2.75935	29	2.51676	300	3.13866	841	3.07087	2	23.683	18	2.19829
262.778	3.01903	975.064	3.22493	1898.01	2.9893	205.725	3.08802	381.523	2.83306	24	2.46444	236	2.63262	878	2.84039	2	5.39554	23	3.04352
263.442	2.52819	882.966	2.92738	1903.09	2.87141	166.417	2.74015	332.654	2.66707	15	2.53023	365	2.77992	781	2.93866	4	2.22054	17	5.03988
278.362	2.88148	866.536	2.85377	1873.67	2.77525	152.495	2.59453	326.261	2.39989	9	2.03867	327	2.90613	951	3.15498	2	3.09554	26	3.80481
264.584	3.17491	880.434	2.53935	1938.14	3.1946	182.314	3.29287	374.09	3.02306	11	1.92726	173	2.55175	910	2.95538	2	4.75804	18	2.47051
260.778	2.48585	907.882	2.90058	1652.39	2.98997	212.937	2.99391	387.941	2.55214	11	3.57271	178	3.18868	634	2.8107	2	2.15804	23	3.96417
286.732	3.09186	861.115	3.19696	1898.52	2.76798	189.085	3.01334	351.981	2.65868	6	7.62173	216	3.35091	684	2.70695	3	0.74971	8	4.65072
301.656	3.05441	831.761	3.18094	1875.19	2.70405	168.768	3.09526	319.239	2.64655	13	1.05551	197	3.08264	914	3.11597	3	2.95804	13	3.81058
318.41	3.01382	844.805	3.3242	1754.35	2.85188	203.862	3.20506	393.127	2.92436	28	2.6775	151	3.08385	720	3.01148	4	6.52679	8	4.22572
324.012	3.15874	823.533	3.17341	1917.37	2.8462	163.972	3.17915	341.783	2.8098	24	3.53006	104	2.92146	1148	2.8469	7	3.19376	10	4.75635
385.128	3.06658	856.731	2.81054	1900.66	2.79449	193.258	3.42299	390.067	2.95994	31	3.52057	69	2.49321	994	2.94402	9	3.73304	7	3.21635
395.88	3.21619	829.474	2.90379	1701.75	3.01003	137.241	3.81913	288.771	3.08452	34	3.46031	104	2.69396	537	2.95012	6	1.42471	11	3.02771
344.718	2.94677	813.846	2.8461	1781.39	2.7851	169.967	3.1772	340.265	2.7251	32	1.75199	321	2.53525	516	3.16991	7	5.10804	9	2.39968
348.274	2.82701	803.981	2.85957	1854.4	2.89704	217.173	2.57144	386.985	2.53493	48	3.086	533	2.91888	696	3.13586	4	3.50179	8	2.90072
312.39	2.84947	766.542	3.07834	1823.02	2.81061	157.185	2.90416	328.296	2.43553	36	2.47381	447	2.9305	650	2.99379	5	2.22804	9	3.96079
274.12	2.84429	709.953	2.71384	1901.91	3.08805	188.893	2.43326	333.879	2.74762	38	3.55616	193	2.86033	424	2.92969	10	3.79054	14	3.9342
263.397	2.89825	644.929	3.1619	1755.77	3.10473	218.997	2.67136	447.033	2.71142	38	3.92511	52	2.14358	310	2.83652	11	2.14441	11	1.95725
261.71	3.27243	666.072	2.97695	1732.29	2.7958	178.702	2.52703	358.504	2.56048	27	2.32553	52	2.51137	240	2.67532	6	3.82054	11	3.15725
268.182	2.97591	623.444	2.93634	1671.96	2.76706	210.722	3.16714	440.853	3.19082	26	2.46993	49	3.03143	303	2.8699	4	3.28304	11	1.46407
285.852	3.69562	620.883	2.73097	1718.66	3.10678	209.116	2.96471	414.724	2.53452	27	3.57923	66	2.77175	1027	2.74775	9	2.0636	8	3.9351
258.653	2.86647	622.297	2.79724	1580.93	3.09549	233.365	3.88116	450.308	3.67037	31	2.39057	66	2.22546	1627	2.89293	10	4.09804	16	2.86635
265.705	2.73899	596.484	3.14003	1577.69	2.97227	214.063	2.90938	437.575	2.70736	58	2.999	46	3.05303	1450	2.87445	7	3.08662	9	2.99412
270.239	3.22561	594.197	3.17129	1622.77	2.62158	203.885	2.71202	420.531	2.64861	39	2.97564	48	3.41343	603	2.83352	4	4.08929	12	3.57051
274.671	2.85144	596.68	2.99591	1516.77	2.95371	240.318	2.54361	417.477	2.38529	17	3.77707	134	3.00258	164	2.67806	5	2.44304	18	2.57607
261.316	2.67905	623.324	2.93522	1447.31	3.07772	222.385	2.18778	453.348	2.78727	18	2.35173	190	2.62457	150	2.68158	7	1.51161	10	2.66885
275.211	3.30376	609.368	3.08688	1241.47	2.99574	252.089	2.49585	474.446	2.708	34	2.93884	52	2.14839	141	2.90638	2	0.970544	17	2.01193
279.507	2.83415	645.052	2.36618	1326.87	3.10278	210.304	3.11934	432.177	3.15429	24	3.49735	63	2.71507	194	2.56021	7	2.44019	26	3.23173
276.178	2.81812	602.645	3.14297	1332.29	2.78361	256.876	2.49904	504.17	2.34332	27	3.31701	87	2.73146	194	2.27031	4	2.98929	15	2.40801
302.921	2.90532	646.304	2.65813	1266.33	3.00632	196.299	2.85507	394.255	2.74118	12	3.31465	76	2.75524	148	2.86241	3	0.77471	19	2.7045
268.658	2.85068	605.3	3.15712	1214.01	2.76417	198.201	2.93298	416.684	3.09964	12	3.28506	58	2.3985	161	2.92432	3	1.66638	25	2.02935
260.168	3.31424	664.252	2.84726	1214.49	2.74091	242.602	2.64245	520.373	2.6076	13	2.15205	74	3.05119	391	3.03577	2	2.08304	13	3.38365
338.974	2.77947	659.755	2.82357	1212.02	2.74253	250.233	2.96476	492.397	2.58452	40	3.32352	69	2.51538	532	2.60268	3	2.29138	18	2.75801
334.517	2.44742	661.893	2.84033	1223.29	3.29847	269.636	3.01245	258.108	3.34698	69	3.19785	79	3.78043	164	2.588	6	1.33304	14	2.45742
355.362	2.53384	714.454	2.87712	1242.92	2.8172	231.199	2.37321	520.245	2.75458	55	2.91426	50	3.24661	178	3.00301	3	2.53304	8	7.1601
333.659	2.96995	804.274	2.94239	1223.44	3.0863	283.684	3.0412	474.756	2.58719	22	3.06408	70	2.86059	251	2.53106	6	5.01221	8	2.1976
281.491	3.43019	1069.92	2.71714	1277.9	2.83724	203.542	2.84005	531.505	2.93476	6	1.99256	83	3.07977	229	2.81266	3	1.27471	7	3.26992
284.135	3.14904	1183.54	2.90967	1308.94	2.73136	234.902	2.40081	401.232	2.78018	6	1.7009	89	2.6407	195	2.86803	2	2.78304	12	4.7351
307.307	3.01998	1013.01	2.76074	1339.51	2.76984	242.86	2.89904	494.412	2.25001	10	2.5449	85	2.48884	225	3.19115	3	3.99138	13	2.71442
325.194	2.49947	1111.71	2.82351	1353.51	2.89428	233.838	3.1997	495.57	3.33517	7	2.2509	166	2.92064	217	2.96243	2	2.43304	7	2.66992
314.787	2.99934	850.966	2.99195	1318.13	2.75526	238.923	3.10119	473.416	3.10315	6	3.7409	424	2.93675	260	3.08865	2	0.933044	11	2.32544
313.894	2.96652	825.523	2.86288	1400.37	2.71849	223.374	2.49981	518.751	3.0524	6	1.4484	411	2.80178	168	3.34531	5	1.85804	12	4.04135
374.139	3.3517	790.429	2.91721	1719.56	2.88316	229.92	2.19145	413.806	2.41963	15	2.3689	144	2.61635	217	2.9954	3	1.96638	12	3.30801
355.096	3.55689	666.245	2.88816	2072.51	2.77933	236.037	3.1759	454.03	2.72359	17	3.98707	98	3.21556	283	3.15883	4	2.41429	10	2.55135
370.057	2.92457	733.198	3.05219	2400.46	2.72041	208.902	2.53264	477.632	3.15658	10	3.2644	83	2.69187	280	3.05607	5	1.51804	16	3.29135
343.052	2.89188	596.139	2.71235	2065.94	2.80933	252.077	2.26211	424.023	2.37619	12	1.47298	96	3.09182	289	2.93636	3	3.29138	29	3.18703
402.764	2.51435	594.097	2.57082	2172.01	2.80897	233.21	2.60333	521.308	2.73166	7	2.70447	99	3.44192	531	3.23744	5	2.37804	29	2.57669
389.369	2.90817	615.938	3.19866	1948.7	2.89669	254.053	3.20087	441.535	2.73113	13	3.42782	88	2.29662	1440	2.94044	6	2.43721	23	3.07178
404.604	2.84416	601.507	2.83993	1699.9	2.82766	268.075	3.08142	504.098	3.04035	11	3.26544	108	3.11744	1263	2.81803	6	2.59138	19	2.1545
350.52	3.0856	617.249	2.54722	1532.66	2.84466	276.349	2.90806	531.791	2.97065	10	4.7379	274	2.98626	496	2.95965	6	1.74554	25	2.96635
407.046	3.03566	641.812	2.52901	1419.51	3.06126	251.17	2.96656	564.49	2.95427	6	3.0534	389	2.72954	352	2.79689	6	3.13304	29	2.47238
413.304	2.93051	637.559	2.94887	1463.22	2.93375	248.617	2.97603	508.182	2.87127	13	2.47859	195	2.42264	295	2.73994	4	1.31429	26	3.85192
378.546	2.80757	649.138	2.59376	1258.52	2.74799	250.063	2.72459	502.949	2.80605	10	2.8399	62	2.38361	337	2.97948	4	2.95804	53	3.5555
416.527	3.3481	627.176	3.14323	1224.55	3.0381	233.624	2.67052	507.116	2.65371	14	2.31697	45	1.9932	302	3.06998	2	1.73304	47	3.02752
447.581	3.22012	676.525	2.89766	1240.37	2.71519	180.343	3.76429	504.242	2.85825	13	2.26013	49	3.1651	238	2.72352	4	3.25179	36	2.88718
379.835	3.38018	652.769	2.9391	1209.7	2.99688	218.787	3.00787	383.405	3.46749	20	2.32165	68	3.26876	363	2.90677	2	1.54554	42	2.65861
396.513	2.65394	607.286	2.59327	1257.12	2.86411	223.916	3.20726	439.259	2.77314	67	3.29157	68	2.52031	920	3.08751	6	1.83721	31	2.78973
415.962	2.9145	660.471	2.87891	1323.22	2.65973	244.98	2.43444	445.963	2.97093	47	3.17739	91	3.4874	1192	2.87725	3	3.35804	26	3.44519
439.437	2.34088	629.779	2.8769	1250.55	2.67206	249.134	2.38296	471.044	2.55466	16	2.63433	149	2.81876	583	2.67931	3	3.69971	27	2.79968
393.015	2.8936	691.925	2.73034	1395.06	3.04781	229.231	2.3999	473.312	2.78162	13	3.30282	223	3.25493	173	2.6745	6	4.27471	26	3.02308
391.048	3.30534	661.339	2.91542	1356.37	2.7298	245.324	3.4614	473.992	2.7671	11	2.87181	366	2.79255	161	2.99314	2	1.13304	14	3.01992
374.67	2.65534	655.015	3.2039	1387.55	3.07174	150.35	3.16001	488.939	3.27687	6	2.59006	437	3.267	139	2.7819	4	5.93304	14	2.74492
378.086	3.15055	733.765	3.13664	1228.31	2.98037	241.911	3.15799	303.153	3.09272	12	3.4159	309	2.9383	160	3.14753	3	2.86638	23	3.58156
390.725	2.94649	736.514	3.16027	1300.78	2.63342	226.12	2.69905	463.647	2.68878	12	1.23256	230	2.92487	197	2.74896	4	3.94554	23	4.10004
393.441	2.68897	826.802	3.03057	1359.9	2.97235	222.349	3.03444	418.046	2.68344	11	3.02135	197	2.69884	231	2.67671	6	1.72471	17	3.62811
395.284	3.4807	712.146	3.13868	1340.51	3.01074	243.693	2.91332	455.36	2.50656	32	2.16793	337	2.94534	262	3.24524	6	3.88304	21	3.09373
395.913	2.50878	706.921	3.04681	1387.16	3.09231	256.007	2.40811	491.543	2.91734	46	2.4334	324	2.8715	446	2.78268	3	6.84138	11	3.69589
374.626	2.58286	731.711	2.93379	1538.96	2.75347	241.601	2.75239	477.287	2.49997	23	2.73264	436	2.91951	682	2.99255	6	2.44554	16	2.38822
399.999	2.67028	764.755	2.90355	1421.11	2.81935	247.242	2.65761	462.201	2.67177	12	2.91381	223	2.73766	1231	2.90842	9	2.17193	16	3.30228
336.423	2.86642	751.495	2.6416	1736.61	3.04174	265.09	2.22501	455.807	3.03473	7	2.94375	142	3.20168	1305	3.05796	5	3.19804	23	2.43917
425.041	2.98854	759.857	2.89949	1487.83	2.7769	234.043	3.16132	491.187	2.82098	6	2.6959	99	2.89182	869	3.00402	10	1.18804	22	1.89135
458.384	3.15935	868.548	2.92206	1363.31	2.76232	246.681	3.22478	459.807	3.10309	7	3.11661	68	2.70509	715	3.05403	3	0.49971	16	3.23197
384.991	2.65539	793.447	3.26828	1475.09	2.97004	205.352	2.82497	471.152	2.83987	7	1.83518	53	2.25455	654	2.84183	3	2.27471	17	2.57811
427.916	2.90851	937.335	3.18865	1575.46	2.81235	212.42	2.94404	437.275	2.98222	8	4.91277	51	2.83188	997	2.86487	3	1.97471	14	1.32527
478.964	3.06271	924.946	2.84748	1538.53	2.89521	156.183	2.59125	417.593	2.74979	7	1.3959	45	2.33931	1013	2.93072	3	2.54138	12	2.46218
381.985	3.25774	893.638	3.06185	1521.06	2.89152	196.82	3.72748	306.715	2.72002	10	3.6824	47	2.94137	1307	2.77337	2	1.44554	17	4.57076
400.415	3.73208	974.446	3.00887	1739.88	3.03489	209.428	3.67011	415.027	2.61869	19	3.28353	68	2.61693	663	2.70404	2	0.0205435	9	3.9719
398.001	2.60928	1000.09	3.00628	1747.71	2.84523	187.476	2.93128	410.018	3.93468	27	2.60941	140	2.99752	469	3.04941	2	2.17054	20	3.29885
389.724	3.12467	1026.28	2.92369	1841.66	3.15915	186.887	2.36203	372.662	3.14347	44	2.73044	390	3.07724	289	2.91367	2	0.420544	15	2.78135
359.816	3.44141	986.818	2.90455	1801.04	2.97096	181.313	2.03793	379.047	2.48333	60	3.34156	703	2.75342	198	2.69387	2	0.995544	15	3.10135
386.226	2.91483	948.797	3.14767	1793.19	2.98561	156.571	2.49684	367.88	2.55391	35	3.00475	695	2.87804	174	2.78387	2	3.02054	10	2.61635
372.784	3.56081	991.89	3.1002	1831.29	3.08076	175.506	2.39775	308.564	2.9108	28	2.29358	407	2.99689	143	2.85679	3	1.92471	8	2.18197
339.647	2.73135	1039.03	2.89039	1932.12	2.87725	160.548	2.91299	342.842	2.33778	25	2.7073	228	2.76682	149	3.4427	5	2.81804	11	2.79816
323.835	3.6184	1079.44	3.00213	1964.65	3.05798	149.64	3.43004	379.146	2.61965	35	2.55275	236	2.61347	211	3.03419	3	1.43304	8	2.4351
365.356	2.78887	1075.63	2.93414	2054.44	2.9081	156.099	3.06848	351.261	2.96373	27	2.8733	278	2.8734	408	3.06733	2	5.40804	9	3.11357
318.438	2.83793	1154.56	3.05382	2024.59	2.83386	140.802	2.69778	310.988	2.88503	59	3.38496	189	3.20309	1187	2.99786	2	5.35804	13	2.86058
385.613	3.06202	1045.31	2.97023	2145.42	2.8563	140.555	2.27166	316.823	3.18731	23	3.68459	125	3.12291	1996	2.88449	2	2.30804	17	3.10017
311.601	2.99982	1089.47	3.05775	2168.32	2.866	127.789	2.59907	296.731	2.40109	26	3.55109	130	3.20677	2270	2.9165	2	10.108	12	2.9476
334.71	3.5012	1051.03	3.1347	2226.37	2.78902	127.48	2.79025	270.121	2.8366	15	2.11223	122	2.98629	1245	2.79754	2	0.908044	14	3.52349
326.772	3.26479	1024.02	2.895	2177.11	2.89135	134.243	2.6118	263.328	4.01846	7	5.86875	147	3.44306	694	2.80226	2	0.595544	12	3.5601
305.774	3.2076	947.924	2.65579	2225.58	2.96479	134.783	4.37294	264.001	2.6246	7	1.71947	144	3.20142	684	2.83967	3	2.64971	20	2.67135
261.722	3.1105	908.627	2.99818	2137.95	2.82911	128.476	2.25389	339.842	2.29959	13	3.62397	184	2.87539	791	2.8506	6	4.00804	17	2.50164
274.857	2.31742	895.838	3.04864	2190.19	2.80395	159.221	2.32345	401.376	2.44912	41	3.28443	261	3.23044	535	3.00377	6	3.09138	23	2.48048
274.718	3.29396	910.168	3.03684	2205.06	2.79321	204.911	2.36967	325.249	2.94116	92	2.61291	233	3.221	402	3.17863	7	2.82233	19	2.84529
265.567	2.90749	910.101	3.21488	2006.94	2.93416	162.162	3.30933	367.347	3.03306	74	3.06292	158	2.72388	427	2.79497	5	1.19804	16	3.2101
266.506	2.80921	1018.2	3.00645	1942.55	2.99091	192.679	2.89524	364.242	3.0628	42	2.93721	155	2.96031	386	2.77169	7	1.73662	11	2.46862
276.953	2.95406	975.377	3.42077	1977.42	2.8543	187.674	3.02954	391.162	3.23623	30	2.82623	197	3.15967	462	3.166	7	2.44376	18	2.9094
273.981	2.89559	872.096	2.84102	1882.01	2.75863	197.881	3.24543	391.845	2.72252	32	2.02418	177	3.01573	458	3.26223	4	2.45179	11	2.38453
301.4	2.88266	985.275	2.98629	2048.18	2.90067	214.475	2.81861	397.542	2.56066	41	3.30968	118	2.98251	566	2.85764	10	2.35804	7	1.64135
279.852	3.01849	1029.15	2.91874	1898.7	3.02278	197.461	2.54769	382.028	2.87563	26	3.55936	129	3.3738	779	3.07189	9	3.31915	9	2.89968
260.233	2.39563	989.402	2.96131	2002.39	2.95479	193.977	2.29183	323.978	2.81163	16	3.28465	81	3.15173	674	2.80153	9	3.46638	8	2.94135
284.146	2.32923	1006.89	2.85808	2059.57	2.96825	143.692	3.41947	398.024	2.64683	24	2.33777	65	1.91423	484	2.89149	8	2.21117	8	1.73822
293.898	3.26828	962.811	3.15667	1840.6	2.87717	210.612	2.71428	310.654	3.17804	16	2.55402	110	2.81394	475	2.66356	12	2.16013	8	2.37885
304.159	3.58078	1014.76	2.64783	2066.94	2.92354	169.67	3.51461	417.538	3.19002	23	3.01785	114	2.38189	598	2.96698	7	2.21519	8	3.9726
276.954	3.02143	908.97	2.98726	1949.08	2.60466	208.568	3.06329	402.967	3.0933	17	2.2456	150	2.92041	504	3.1004	5	2.44804	7	3.96635
284.767	2.86837	915.088	2.60378	2153.44	2.87646	210.888	3.12948	374.71	3.11243	23	2.83372	205	2.72753	333	3.02539	4	6.98929	7	2.75563
324.453	3.21969	919.709	2.8884	2090.43	2.81981	174.339	3.32636	371.24	2.51092	37	3.84184	299	2.69808	424	3.10508	3	3.96638	9	2.68579
448.826	2.7874	972.098	2.72821	1973.19	2.83763	192.925	2.486	392.612	3.56431	35	2.64375	167	2.8024	251	3.21797	3	1.69138	11	3.11635
513.534	2.98914	929.151	3.00504	2025.13	2.83646	198.577	3.85696	426.442	2.7682	20	3.09165	125	3.19967	210	2.65695	2	3.09554	10	2.61385
405.657	2.66525	978.401	2.91106	1877.86	2.7617	210.306	2.89997	418.127	2.34651	14	4.51161	109	2.96742	375	2.90651	5	1.00804	8	1.24447
440.09	2.69317	899.46	2.90593	1877.92	2.9354	199.623	2.45791	424.116	2.38976	24	3.1361	100	2.58351	327	2.65401	4	2.83929	14	2.21992
384.2	2.66073	990.873	2.8263	1995.94	2.86325	212.132	2.49466	432.321	3.07494	27	3.78386	99	3.12647	458	2.88467	4	2.26429	12	3.00593
365.66	2.7675	840.197	2.95903	1900.59	2.69348	218.855	2.96751	307.693	2.72717	10	3.2374	87	2.76669	658	2.89165	4	5.33929	17	4.41782
330.258	3.2226	832.456	2.90734	2007.6	2.91957	151.227	3.15487	407.221	2.71908	24	3.9284	177	2.58361	953	2.84818	5	4.01304	14	2.40206
297.062	2.7549	681.266	2.89713	1901.31	2.89572	192.229	2.77754	455.644	3.04379	7	3.19661	321	2.67626	512	3.05652	3	2.31638	20	2.9351
313.72	2.96164	736.955	2.81055	1921.54	2.66978	206.924	2.42691	466.967	2.62877	10	2.2214	415	2.74567	401	2.83535	3	2.32471	16	2.73822
262.201	3.10998	833.841	3.04694	1892.3	2.8076	219.505	2.7735	491.977	2.89288	13	2.25205	312	3.00425	303	3.2472	4	2.31429	24	3.05072
259.25	3.64994	761.399	2.74034	1725.13	2.81634	251.682	2.55941	434.786	2.94995	15	2.5939	286	2.92634	286	2.79757	2	2.25804	24	2.83718
259.888	3.03362	766.972	2.55886	1769.3	3.00507	225.105	2.76923	518.112	3.25197	19	3.18932	230	3.02657	314	3.07557	3	0.441377	34	3.37737
283.514	3.17598	668.921	2.42059	1470.69	2.7438	272.133	2.96365	391.428	2.83357	32	3.81152	304	2.78057	269	2.71404	3	4.82471	19	2.8295
281.568	3.15576	617.709	2.71347	1577.21	2.73479	195.007	3.15488	514.865	3.00462	35	2.36518	254	2.92824	556	2.77853	3	1.56638	22	3.09816
285.698	3.29687	616.731	2.83076	1730.27	2.81681	258.948	3.01792	300.999	2.65913	19	2.00169	307	3.11811	970	2.8936	2	3.03304	17	2.75164
278.833	3.24944	629.715	3.15003	1665.15	2.73063	151.785	2.80846	657.445	2.70654	15	3.9049	208	2.66617	1289	2.98611	3	2.13304	18	2.58023
307.772	2.84751	607.446	2.81944	1493.65	2.72998	346.174	2.77141	492.366	2.51828	12	3.91006	244	2.78096	961	3.0943	3	7.68304	7	1.45563
267.946	3.22749	634.868	3.05221	1405.19	2.87267	244.339	2.33835	576.737	2.53079	9	2.85867	310	2.61534	887	2.92135	2	5.44554	7	8.60206
277.927	2.62209	610.688	2.75358	1345.84	2.74707	279.519	2.68347	482.607	3.20274	11	2.07999	370	2.58363	745	2.86458	4	5.02054	8	2.86322
301.071	3.05629	622.058	2.89628	1329.62	2.82446	247.374	3.23249	574.937	2.31583	14	2.45161	396	2.67368	868	2.87896	5	4.11804	7	4.88777
307.794	3.12919	602.882	2.66505	1307.23	2.78636	270.034	2.39828	385.897	3.08564	27	1.95497	301	2.83488	862	2.86632	4	1.20804	7	2.19849
299.378	3.17928	597.557	2.79249	1293.75	2.86661	201.269	3.63294	565.489	2.52067	47	2.54419	317	2.64253	934	2.8608	6	2.42054	14	2.4092
272.659	3.08497	615.068	2.74671	1299.95	2.62673	273.438	2.52312	390.011	2.67982	59	2.96005	377	2.74292	662	2.97778	5	2.01304	16	1.8226
291.467	2.74055	595.675	2.82994	1217.14	2.7442	190.518	2.70718	561.513	3.59896	27	3.90812	240	3.26189	787	2.7867	5	2.41304	15	2.58801
308.827	2.85842	598.755	2.85005	1260.49	2.88238	280.682	3.4698	507.143	3.08237	34	3.2859	215	2.9234	991	2.84266	4	1.57679	21	3.11277
322.684	2.91776	616.03	2.45915	1259.56	2.52792	253.279	2.93576	538.959	3.26522	32	3.14855	396	2.99778	1103	2.71089	2	12.1205	28	2.89313
383.164	2.92119	610.649	2.776	1216.17	2.69524	247.269	2.89298	503.671	3.44511	52	2.88811	613	2.90074	1189	2.74827	9	3.82193	26	3.31154
316.486	2.98683	601.309	3.13399	1249.71	2.68388	248.434	3.63325	487.187	2.84803	21	2.40471	303	3.15447	962	2.91134	7	1.98662	30	2.62468
282.413	2.80584	606.006	3.01551	1223.77	2.67321	254.852	2.88761	463.596	2.58482	35	2.95404	178	3.10941	1024	2.8278	2	0.845544	24	3.26114
356.223	2.72127	603.679	2.80298	1233.82	2.77746	230.084	2.50847	485.541	2.85353	20	2.90515	152	2.97439	1151	2.89532	3	3.92471	26	3.92115
311.878	2.50402	647.044	2.68948	1207.83	2.91116	249.488	2.74856	527.82	3.14615	22	2.9409	103	3.27463	694	2.96144	2	5.75804	24	3.4028
352.6	2.89457	676.968	2.70666	1278.1	2.81103	262.765	3.47327	538.843	2.74528	48	2.81517	85	2.36737	624	2.94163	4	1.62679	31	2.83247
330.059	3.52575	675.15	2.85505	1375.1	2.97564	268.186	2.41388	502.912	2.58284	39	2.55026	170	2.72719	1271	3.02045	2	10.5705	33	2.64362
399.167	3.17882	683.628	2.72356	1380.75	2.82463	247.031	2.87015	431.606	2.60239	37	3.24941	165	3.16228	1818	2.9429	3	3.35804	59	2.94346
352.761	2.77495	707.087	2.81207	1410.78	2.98384	202.94	2.34093	497.428	2.60336	46	3.21731	181	2.73183	955	3.16256	3	1.25804	43	2.99135
393.363	2.77724	740.225	2.85907	1385.08	2.69524	249.784	2.55639	388.454	2.68565	31	2.12944	123	2.7258	496	2.8044	3	2.74138	29	2.51031
387.759	3.39664	731.066	2.84637	1479.76	3.02206	199.802	2.9895	607.369	3.49563	52	2.91974	87	2.81571	415	2.93936	2	2.44554	32	2.08822
437.746	2.9737	599.4	2.74103	1392.51	2.91332	287.024	4.31237	562.345	3.1879	30	3.99523	71	2.82693	298	2.78357	2	0.670544	34	3.56414
406.552	3.09168	622.46	2.82902	1251.65	3.1165	289.896	3.21898	556.024	2.66068	27	3.18349	72	2.96427	295	3.20113	3	1.24138	21	3.18539
439.172	2.40163	612.459	2.8199	1347.04	2.84186	278.136	2.54911	303.859	2.73077	56	2.49277	156	2.72678	565	2.9712	2	0.783044	22	2.54135
403.089	3.41552	716.291	2.58154	1387.95	2.89723	145.881	2.58473	515.756	3.1533	75	3.21363	126	2.56213	517	2.92162	2	5.83304	21	2.06754
403.934	3.02897	702.433	2.67859	1392.54	2.85349	275.085	3.55072	579.11	2.62064	33	2.96817	108	2.40086	575	2.57687	3	0.483044	24	1.8653
443.632	3.03574	748.027	2.79394	1513.74	2.77718	288.666	2.74688	330.173	3.21451	22	2.97476	113	2.83765	367	2.49027	2	1.43304	12	2.49968
502.881	3.05625	731.54	3.15097	1456.64	2.87593	180.424	3.46253	526.435	2.87376	16	3.6959	104	2.72146	295	2.87676	2	7.37054	26	2.84711
473.307	3.11174	817.89	3.35077	1647.94	2.85632	275.548	3.23846	482.735	2.68635	12	3.43006	74	2.78875	212	3.01205	2	2.30804	16	4.56322
451.474	2.98902	936.769	3.01895	1974.7	2.79049	244.82	2.71201	443.494	2.59983	10	1.7339	65	3.12177	224	2.95356	6	2.47054	19	3.53082
441.413	3.03694	1045.26	2.80131	2329.58	2.89605	212.135	2.68109	489.779	2.67962	22	3.81021	133	2.90896	450	2.70891	6	3.14971	16	2.62416
493.554	2.76813	1092.87	2.94877	2446.22	3.09242	235.107	2.33316	417.295	2.57719	22	2.43112	227	2.6446	370	2.67434	3	4.76638	16	3.60853
446.626	3.03181	1074.98	2.78943	2099.58	2.92689	211.44	2.74804	399.355	2.82886	22	2.01749	197	2.81031	369	2.74909	8	4.87367	14	2.32706
489.564	3.16614	1005.17	2.63442	2124.33	2.77507	189.529	2.88882	512.736	2.36673	15	3.01156	449	3.17933	332	2.94825	5	2.25304	14	1.33242
471.344	2.98676	1147.6	2.94822	2206.26	2.98183	246.07	2.334	529.791	2.38076	12	2.10215	99	2.5196	305	2.90051	5	4.30304	17	1.68693
425.474	2.94112	938.807	2.82467	1947.08	3.1018	256.253	2.43438	511.092	3.11619	11	3.0909	71	2.32467	222	2.74659	15	2.22471	11	2.66635
407.061	3.1553	967.338	2.9256	1852.85	3.00083	248.847	2.93965	458.165	2.72547	9	4.60812	68	2.74516	142	3.28338	10	1.86054	16	4.11791
410.134	2.89608	900.542	2.81144	1804.85	2.76847	239.05	2.57227	314.644	3.02955	20	2.7169	76	2.58669	176	3.13579	3	5.30804	9	4.23857
435.551	2.66334	834.428	2.92288	1798.2	3.10404	141.58	3.3843	383.28	2.80847	15	3.22056	91	3.17311	406	2.88937	5	4.57304	9	1.94412
394.1	3.11729	748.731	3.38612	1492.98	2.87527	213.114	2.68227	523.913	2.53029	14	1.74733	74	3.2172	777	2.70752	4	1.36429	18	2.63579
424.26	2.85763	611.728	2.76211	1272.54	2.98886	259.817	2.37915	500.946	2.91825	16	3.2134	57	3.41373	608	3.02894	3	5.09138	14	2.72706
403.801	2.65713	629.986	2.97296	1268.74	2.71118	246.068	2.72768	391	2.54943	12	3.1684	75	2.86704	1414	2.90332	4	1.64554	12	2.88718
410.285	3.24566	638.046	2.92714	1329.13	2.71149	196.773	2.81815	415.439	3.00955	7	2.88733	74	3.88957	334	2.75145	2	4.09554	12	4.17676
374.119	3.18658	607.589	3.44449	1247.16	2.78075	212.492	3.44748	413.753	2.78086	6	3.44173	73	2.51476	211	2.61123	2	2.28304	13	2.65096
453.834	2.92734	610.908	2.64586	1296.2	2.77248	219.635	2.55942	462.048	2.9275	6	2.89923	85	2.5556	195	2.78457	2	2.25804	9	1.68857
411.036	2.73852	637.415	3.01364	1220.33	2.97713	248.066	3.43704	444.31	2.91182	6	5.83256	101	3.26605	213	2.68946	2	0.308044	11	3.77544
470.584	3.36294	604.378	2.71541	1216.04	2.74719	221.046	3.02449	467.106	2.54783	7	1.81375	88	3.36406	271	2.71739	2	5.74554	12	2.93926
448.39	2.77811	630.949	2.93656	1275.38	2.89655	249.201	2.43595	434.387	2.93689	14	3.2559	110	2.73213	220	2.71462	2	0.608044	9	5.2719
416.17	2.54203	637.826	3.10261	1345.43	2.74954	208.895	2.97776	401.091	2.70825	41	2.22687	94	2.33749	157	2.86602	4	1.08929	12	2.93926
379.397	2.62186	714.351	3.02052	1332.51	2.93185	196.901	2.67036	459.726	3.08983	25	3.3525	197	2.86485	288	3.10478	2	2.35804	12	3.05801
410.38	2.95576	641.854	2.9638	1502.38	2.81666	194.3	3.5172	401.311	2.24189	53	3.28137	573	2.74318	211	3.37806	2	0.508043	9	3.61635
356.496	2.84008	811.131	2.95979	1495	3.01973	191.285	2.1073	320.608	2.81201	6	4.55673	300	2.71949	197	2.88909	2	9.44554	8	1.51635
401.854	3.00876	720.91	3.10278	1550.03	2.76449	162.795	2.75474	311.848	2.52155	10	2.2834	138	2.65516	269	3.0142	2	3.24554	10	3.36385
434.285	3.25155	673.91	2.88284	1491.1	2.79102	137.445	2.63023	302.208	2.56895	16	3.97183	140	2.99095	247	3.5899	3	3.95804	12	4.9101
447.94	2.60001	700.697	2.74223	1403.73	2.81887	152.273	2.28865	422.396	2.52592	7	2.42161	110	2.73904	289	2.90326	3	3.87471	27	3.35523
415.016	3.16492	672.879	3.14655	1416.27	2.72877	213.657	2.33435	422.795	2.6608	12	2.40881	82	2.38891	280	2.96487	2	1.22054	19	3.67161
378.359	3.07263	701.527	3.40599	1359.49	2.80657	207.351	2.49598	352.782	2.58339	7	4.5909	93	2.84568	318	3.17159	2	6.22054	19	2.74661
387.803	2.92772	712.233	2.78755	1318.93	2.80664	180.569	2.99737	360.15	2.87626	7	4.09661	93	2.96133	581	2.87015	2	0.483044	23	3.53156
408.02	2.67215	630.226	2.88767	1401.06	3.22596	190.18	3.1668	307.979	2.95232	10	4.9909	107	3.24297	1761	2.76206	2	4.04554	9	3.61079
335.441	3.0846	751.814	3.21879	1240.22	2.57081	149.065	2.85419	291.591	2.40542	14	2.9209	399	3.03513	918	2.78063	2	2.75804	24	2.9726
310.116	2.789	736.275	2.92819	1487.47	2.6753	159.519	2.65815	270.805	3.00781	10	1.7909	405	2.66096	454	2.99703	4	1.61429	12	3.1226
350.515	2.2815	767.754	2.81295	1486.39	2.73113	132.501	2.90988	277.372	2.30253	7	4.40375	126	2.61951	396	2.91771	3	3.19138	19	3.0295
404.037	3.00597	708.775	2.81309	1612	2.90794	133.11	3.04174	287.172	2.5758	11	3.72999	66	2.90614	356	2.59239	4	1.99554	9	2.86357
353.418	3.023	814.312	2.94062	1497.92	2.89907	155.127	2.84241	340.492	2.82393	12	3.95631	65	3.19915	247	2.60057	2	0.670544	9	3.3719
283.768	2.48062	746.297	2.86077	1617.37	2.81644	155.479	2.51524	319.289	3.03092	17	1.90796	60	2.83281	269	2.92958	9	3.09415	12	2.83926
328.053	3.06108	862.57	3.14706	1431.99	2.89766	161.292	2.61504	335.049	2.52066	16	3.26683	66	3.17523	289	2.87099	8	2.68617	8	2.95697
313.904	3.16623	835.518	2.96488	1733.74	3.14716	165.935	2.8544	374.218	2.76137	76	2.34682	71	3.18313	304	2.93658	9	1.85804	10	2.28385
290.113	2.95243	879.561	3.02344	1733.99	2.94355	184.635	2.84468	404.071	2.85373	41	2.74334	76	2.95623	1170	2.8965	13	1.50997	9	4.61357
276.218	3.01613	854.432	2.88376	1914.97	2.95247	184.542	3.77695	398.366	3.14529	24	3.04736	92	2.62841	1337	2.83687	9	3.24138	9	2.2469
291.471	2.94248	967.738	2.91982	1723.5	2.75739	200.994	3.31845	397.109	2.74443	16	2.74027	129	2.78705	391	2.7621	16	2.67679	10	2.09635
303.043	3.01671	960.629	3.16721	1818.44	3.09365	190.886	3.24887	410.781	2.83095	18	2.86756	196	3.21934	201	2.75148	4	2.38304	9	3.15246
271.843	2.94499	936.432	2.90103	1883.7	3.09143	202.26	2.71537	339.171	3.02576	12	2.78048	294	2.90453	210	3.36178	7	2.33662	17	2.84429
278.431	2.53949	984.469	2.82095	1903.4	2.95239	171.352	3.04652	352.51	2.50266	15	2.84756	265	2.87674	213	2.88047	2	3.37054	8	1.61947
259.553	2.75828	864.091	2.87804	2068.79	2.90722	187.574	2.24441	346.823	3.03341	55	3.24553	277	3.04056	194	2.96729	7	3.79376	10	2.53885
288.803	2.76242	950.401	2.67453	1754.76	2.97081	174.086	2.86414	327.55	2.61593	44	2.47135	161	2.88366	211	2.8041	4	1.76429	8	4.9851
275.309	2.6052	975.097	3.06157	1951.42	3.01577	173.393	3.06552	382.387	2.4489	10	1.4874	75	2.91751	239	3.38593	4	4.09554	10	4.32135
307.059	3.24352	999.276	2.94839	1966.17	2.92246	206.849	2.75972	364.793	2.69494	10	2.1614	64	2.83226	280	3.15677	8	3.72992	10	1.21635
289.966	3.06234	1047.4	2.98036	2032	2.90536	136.42	2.17103	411.126	2.83679	6	3.5559	61	2.93031	374	2.81864	3	1.97471	19	2.60582
288.651	3.28757	1068.44	3.07378	2118.57	3.14803	180.663	2.24935	440.84	2.36754	11	3.07862	74	2.73321	581	3.04703	5	3.88304	10	3.13135
261.114	3.00889	1073.84	2.70798	2291.92	2.77624	198.68	2.55829	420.038	3.28774	11	2.00317	86	2.42298	897	2.7651	2	4.95804	16	3.23822
268.356	3.00231	1098.67	2.66533	2227.41	2.9337	202.967	2.31507	381.825	3.08997	8	3.04527	127	2.48543	812	2.84396	2	3.73304	17	2.62076
264.263	3.08218	1102.55	2.74014	2161.82	2.85392	208.406	3.32004	438.08	2.80355	7	2.19804	224	2.87189	838	2.9708	3	3.45804	21	2.77944
279.79	2.5837	1119.39	2.98983	2351.44	2.84441	192.622	2.68498	425.476	2.64313	8	3.87277	364	3.0476	487	2.70729	2	0.945543	11	4.64135
274.979	2.9288	997.001	2.88147	2351.41	2.93915	225.373	2.86525	412.463	2.65305	17	3.90737	452	2.86118	226	2.85544	2	5.79554	16	2.59135
266.221	3.08131	1001.41	2.95389	2078.79	2.78177	204.588	2.8233	395.377	2.75694	36	2.73034	313	3.02778	184	3.34123	3	8.09138	22	2.4993
289.19	2.67458	976.689	2.83827	2107.54	2.87476	200.491	2.43794	438.964	2.78174	43	2.67892	131	3.01275	174	2.90261	3	4.25804	45	2.82801
284.869	2.83532	878.932	3.12984	2004.64	2.94252	191.266	2.54487	465.336	3.13195	27	2.76534	123	2.95218	209	2.96251	3	1.20804	35	2.90849
283.336	3.44037	1014.94	3.08144	1818.7	2.88636	194.542	2.88778	390.118	3.28582	38	3.71708	105	3.07393	271	2.71207	2	1.92054	38	1.94595
312.43	2.71968	963.794	2.87286	2029.14	2.84111	232.257	3.40493	514.467	3.09446	20	2.7914	71	4.28904	385	2.6795	3	4.95804	30	2.04885
299.646	3.13384	1083.02	2.92074	1958.8	2.84706	197.252	3.35245	437.432	2.66077	7	3.2709	51	2.97835	727	2.98052	2	1.15804	26	2.36154
312.698	3.25009	1037.26	2.96904	2074.88	2.85677	261.402	3.56347	460.725	3.36099	7	2.19375	87	2.46749	1115	3.12548	3	0.833044	8	1.66635
279.601	2.79044	966.405	2.80028	2084.61	3.02525	207.399	2.52712	386.421	3.11424	8	1.75527	131	2.59046	1359	2.85931	3	2.94138	7	1.85206
328.633	2.91333	859.343	3.16856	1824.14	2.90077	223.676	3.59728	537.593	3.30388	11	2.62771	234	2.80606	959	2.97231	4	2.70804	8	2.11947
335.978	3.0029	887.873	2.77513	1721.82	3.11544	207.964	2.91481	566.612	3.11246	13	2.33013	346	2.53779	461	3.04689	4	2.62054	7	1.32349
365.414	2.86879	978.567	2.61609	1944	2.71965	259.209	3.18423	574.327	2.49572	34	3.23619	435	3.01169	374	3.14048	4	1.37679	8	3.2226
363.516	2.99023	1024.44	3.00091	2047.01	2.77	290.755	3.45904	606.593	2.60834	38	2.48221	429	2.57497	358	3.07732	3	2.46638	8	1.81947
517.39	3.29788	775.965	2.96629	2072.43	2.79517	281.498	2.39395	512.677	2.94042	57	2.56607	296	2.99661	203	3.27755	8	6.84867	12	1.9226
494.582	3.2291	974.86	3.03718	1528.04	3.27006	320.274	2.5321	333.879	2.70644	33	3.50484	292	2.85599	155	3.2299	3	2.75804	8	2.71635
433.033	2.92864	983.414	2.85844	2049.51	2.91511	264.154	2.74789	552.207	3.3938	11	3.98817	293	2.92502	238	2.78671	5	1.90304	7	2.10563
411.268	2.81721	934.331	2.99264	2020.51	2.82819	154.347	2.79118	527.31	2.89302	19	2.28695	447	2.77781	387	2.71331	2	2.48304	24	2.75697
478.908	2.50998	958.466	3.27841	1877.93	2.76627	278.965	3.65799	546.931	3.24897	10	3.0724	539	2.75533	628	2.9068	5	4.48804	21	3.38182
400.202	2.9251	932.601	3.06845	1990.13	2.80067	275.632	2.7831	586.505	2.78835	7	2.3209	482	2.7179	1013	2.75282	3	5.87471	28	3.44135
407.864	3.21829	941.913	2.62176	1926.05	2.72601	293.907	3.07602	487.111	3.11215	11	2.10362	422	3.02111	1370	2.76617	5	6.34804	20	3.1501
345.953	3.09976	911.479	3.11197	1957.61	2.79591	289.313	2.79218	602.416	2.57463	10	2.9394	505	2.99607	1388	2.77967	5	1.43804	29	2.3129
360.99	3.08406	922.933	2.80345	1990.16	2.7706	229.376	3.38317	446.521	2.84105	28	3.57036	347	3.09594	932	2.94386	5	1.34304	30	2.55051
313.48	2.8125	933.191	3.21131	1884.4	2.78607	307.156	2.32597	539.2	2.68428	45	2.29512	155	2.7407	863	2.91593	4	3.13304	38	2.57358
302.147	2.99089	889.185	3.01501	1858.68	2.92804	207.571	2.78777	548.143	2.80164	46	3.44372	137	3.05093	877	2.89871	9	4.50527	26	3.00481
291.655	2.54651	678.337	2.77968	1893.79	2.99244	267.241	2.72384	515.733	2.46473	58	2.90038	155	3.2636	1405	3.10393	4	0.870544	23	2.94895
291.187	2.96707	653.336	3.04858	1438.76	2.70672	284.187	2.95184	513.949	3.08779	36	2.0302	162	2.77148	1753	2.80887	7	5.94376	39	3.60032
286.588	3.49777	897.264	2.81304	1357.4	2.95331	269.152	2.58602	491.316	3.33021	38	2.42261	432	3.16724	1531	2.8486	3	0.67471	34	3.00164
268.445	2.86441	847.436	2.66508	1887.04	2.86181	266.514	3.10937	526.374	2.55855	40	3.2039	195	3.00518	1328	3.05018	5	2.60804	56	2.61992
303.105	2.98162	844.047	2.92396	1792.43	2.58626	233.308	3.27493	465.706	2.69021	55	2.78753	147	2.65303	1561	2.97835	2	1.59554	59	2.75406
296.496	2.3737	774.703	2.58836	1683.35	2.92377	264.147	2.22927	536.839	2.85747	63	2.89709	135	2.96872	1030	3.15834	2	2.85804	30	2.78385
292.851	2.41562	682.537	3.23348	1595.02	2.80481	248.195	2.77715	514.179	3.26546	53	2.65722	145	2.75679	524	2.86401	3	3.58304	37	2.94675
290.63	3.16926	722.807	2.66862	1452.09	2.76899	268.252	2.83155	581.49	2.72158	68	4.01766	143	2.70548	436	3.18907	6	4.53721	25	3.57335
330.038	3.03227	644.382	2.96326	1498.7	2.88293	257.052	3.17277	597.196	2.83224	57	3.3759	193	2.90526	495	3.12845	3	1.76638	14	4.08242
310.227	2.68724	677.438	2.75386	1485.92	2.98477	271.574	2.72721	578.046	2.78719	47	2.67685	115	2.70718	524	2.91429	4	3.59554	22	2.56862
291.549	2.82357	648.981	3.28307	1325.62	2.82994	327.26	3.14344	587.912	2.9883	15	3.3399	82	2.40263	1383	3.13908	2	4.94554	13	2.33173
279.948	2.63699	635.862	3.1262	1311.1	3.04992	283.109	2.94481	576.077	2.38508	17	3.69443	54	3.22466	616	3.06398	3	6.44971	25	4.78935
297.534	3.07661	612.503	3.17842	1355.98	2.7868	298.829	3.19407	548.526	2.93785	22	2.91953	81	2.92432	436	2.5854	4	1.82679	11	2.90953
289.893	3.12188	630.405	2.97382	1216.47	2.76072	286.652	2.58002	301.18	2.89057	22	2.58703	94	3.25095	435	2.73785	2	2.62054	14	2.49849
334.326	2.66127	604.644	2.95414	1288.81	2.84718	279.247	3.02451	523.725	2.6812	58	3.29228	174	3.55198	447	2.89384	4	4.38929	21	4.21992
264.183	2.58174	596.975	3.03179	1291.88	2.82045	165.192	3.25029	498.143	3.04796	20	2.8499	245	3.01347	443	2.707	3	2.84971	14	3.58599
308.509	3.52797	606.774	2.52901	1233.57	2.7492	245.07	2.76761	591.589	3.09213	24	3.2636	227	2.8883	606	3.03711	3	5.36638	15	2.84468
367.529	2.88306	608.555	2.90992	1266.69	2.78378	247.702	3.1204	553.322	2.98275	14	2.6684	332	2.88984	352	2.96622	2	3.10804	12	2.46426
330.743	2.98007	614.981	2.8918	1253.78	2.85453	272.261	3.08081	530.854	2.89652	23	2.20807	259	2.4638	224	2.56723	6	6.91221	7	3.91635
293.245	3.67292	621.54	2.62325	1250.32	2.81388	276.52	3.24266	557.095	2.88196	19	2.32432	229	2.80922	184	2.94558	2	1.33304	19	2.21766
357.627	2.96523	595.989	3.23529	1219.68	2.6239	265.587	3.19611	520.876	2.80169	24	2.77506	208	2.79956	222	2.70341	10	2.32304	9	3.36912
326.43	3.39223	600.563	2.64795	1262.88	2.90558	279.038	2.85277	432.571	2.61125	15	3.92523	224	3.02788	313	3.14207	6	3.56638	8	3.2476
370.516	3.32222	658.888	2.60277	1224.14	2.9016	253.021	3.00016	313.627	2.68185	8	3.38652	295	3.01468	580	2.99748	7	1.56876	8	4.16635
389.325	2.90329	651.111	2.7525	1322.12	2.6199	207.983	3.04504	465.16	2.33669	7	5.60447	304	2.78051	723	3.15643	9	2.57193	14	3.20206
438.212	3.48082	670.274	3.04546	1430.44	2.79933	133.364	2.94139	518.6	3.02383	12	2.79048	245	2.76678	717	3.02916	2	1.73304	24	3.6726
366.879	2.37385	639.027	2.91038	1358.94	2.67546	232.242	2.16986	382.439	2.89424	14	3.35732	142	2.29939	950	2.85787	4	3.18304	10	5.39135
358.873	3.34289	653.748	3.02582	1344.74	2.68032	268.701	2.86561	480.399	3.10809	28	3.82268	115	3.06287	828	2.70824	4	1.70179	10	5.31135
386.463	3.09725	644.062	2.88628	1379.86	2.75028	180.285	2.85163	453.925	3.13637	33	4.31211	92	3.51705	729	2.86086	3	3.63304	12	2.99343
385.478	3.41031	768.923	2.76681	1424.75	2.83774	233.833	3.39374	486.806	2.81997	31	3.15606	131	2.62607	695	2.7897	2	1.19554	16	1.5601
461.065	3.04936	708.935	2.98118	1349.04	2.57438	229.368	2.92595	526.606	2.93184	44	2.60987	203	2.93536	676	3.00457	4	3.57054	11	4.80044
378.845	2.89855	735.327	2.87638	1463.07	2.78177	258.01	2.74745	407.872	2.39942	28	2.28875	192	2.97658	873	2.97112	3	2.71638	12	1.98718
441.934	3.01672	685.908	3.01772	1377.6	2.82664	279.479	3.00354	467.842	2.75965	33	3.07938	171	2.95893	930	2.84373	2	0.695543	12	3.79135
411.456	3.11775	827.157	3.10199	1699.37	2.86141	192.221	2.81872	493.618	2.76443	27	2.93608	132	3.23357	778	2.75503	2	2.37054	22	4.28453
451.568	2.92468	780.939	3.23514	1600.61	2.87202	263.955	2.87963	387.649	2.64356	21	3.03852	126	2.7336	472	2.70875	2	0.508043	10	3.10385
478.657	3.14045	845.944	2.58695	1644.85	2.86258	238.844	3.61038	477.639	3.02397	37	3.16063	172	2.77877	360	2.95602	3	3.14971	14	2.51456
488.778	3.04539	723.076	2.99226	1545.7	2.92744	183.134	2.70511	400.1	2.95307	41	2.97102	203	2.76319	333	3.20314	2	1.15804	10	3.68635
495.992	2.97037	749.2	2.5916	1510.03	2.98802	216.133	2.95955	423.634	2.43377	22	2.61362	395	2.81909	407	2.7853	2	3.97054	11	2.15498
465.423	3.41937	827.532	2.80768	1559.78	2.77264	208.128	2.52125	467.439	2.81345	15	2.75023	547	2.74511	618	2.91489	2	2.75804	11	3.11635
512.113	2.7564	721.099	2.94377	1364.04	2.85335	205.2	2.64117	469.447	2.64065	10	2.8554	645	3.0661	577	3.08503	2	8.22054	11	3.11862
500.097	3.04929	710.311	2.74331	1513.69	2.87255	236.825	3.22564	355.959	2.61122	9	1.22034	356	2.92947	544	2.9655	3	3.15804	7	3.56992
426.432	2.77394	704.386	2.66316	1390.58	2.96144	226.131	3.15156	410.041	2.94926	19	2.62142	218	2.81682	414	2.99964	2	2.03304	16	2.90853
417.013	3.06652	775.241	3.28282	1614.36	2.81055	178.709	2.79731	471.557	2.51518	30	2.79756	248	2.89438	402	2.89884	2	5.19554	18	3.1469
414.991	2.46425	792.452	2.70083	1704.14	2.58766	216.352	3.11888	444.027	2.72369	22	1.41431	337	2.86267	509	2.76625	2	0.233044	24	2.58405
374.844	2.85203	835.55	2.65276	1623.68	2.60013	224.271	1.95286	424.962	2.5167	22	3.54453	389	2.88265	675	2.83091	2	2.35804	21	4.58301
420.461	2.83188	924.149	2.93194	1911.04	2.87764	212.093	2.62619	475.812	2.89691	21	1.81137	114	2.75583	1219	2.80543	4	4.73304	37	3.58526
429.489	2.90255	1040.71	3.22516	2016.36	2.93414	207.851	2.14774	474.72	2.46709	16	5.0084	50	2.40551	1667	2.84809	3	1.83304	23	2.81091
423.288	3.11898	998.86	2.97366	2104.26	2.79672	254.853	3.12112	459.388	2.76881	17	2.42796	50	3.05181	1953	2.91835	3	0.733044	23	3.08482
404.151	3.3278	1076.94	3.00434	2396.42	2.6753	242.597	2.50757	428.985	2.794	20	2.5189	68	2.88935	1081	3.02379	3	0.333044	15	3.35301
375.631	2.57493	967.913	2.68943	2131.74	2.81262	242.247	2.66533	380.935	2.454	43	3.07578	59	2.3609	700	2.95958	2	4.10804	14	2.85563
381.094	3.14519	1008.92	2.8861	2037.35	2.98992	216.565	2.35859	366.54	2.99722	60	2.44498	98	2.95097	723	2.80282	3	4.44138	15	2.81801
397.589	2.85377	897.407	2.66795	1867.17	2.82618	197.794	2.72285	332.594	2.44672	83	3.07011	133	2.62854	1021	2.82498	9	3.9136	14	3.70742
416.159	2.87949	954.906	2.75308	1899.18	3.09322	171.73	2.44257	317.098	2.53746	46	2.54633	116	3.01828	1163	2.97057	11	2.48759	12	2.86635
439.95	3.04	1000.32	3.20713	2093.44	2.97253	159.253	2.90651	283.844	3.16848	18	4.26701	115	3.31974	349	3.0169	10	2.23554	12	2.49968
345.732	3.34599	1070.25	3.08049	2136.83	2.98888	163.565	2.90878	302.809	1.74419	29	2.559	110	2.60467	162	2.6184	6	2.31638	7	3.81992
456.597	2.98133	1119.59	2.796	2026.76	2.61118	145.963	3.77749	275.402	3.04393	30	3.24673	95	2.39931	152	3.0089	8	1.25179	9	3.22468
479.693	2.83539	949.867	3.29411	1908.25	2.87213	145.324	1.79367	260.807	3.59134	40	3.31852	107	2.74451	199	3.22174	5	2.79804	8	8.1226
430.657	3.007	816.552	2.97452	1707.19	2.64393	144.097	3.4458	303.536	2.93799	19	1.498	125	2.94659	208	2.40072	7	2.26876	7	3.23777
451.09	3.23143	725.997	2.98052	1440.56	2.60462	140.952	4.68508	288.017	2.4404	7	3.02661	136	2.42704	313	2.7441	8	0.679918	8	4.2226
426.012	2.82184	704.277	2.91065	1315.62	2.60403	129.665	3.55342	300.936	3.84042	6	3.96423	131	2.75684	367	2.6681	12	3.34346	14	2.68242
445.487	3.10497	706.556	3.01269	1435.93	2.78988	142.737	3.48689	358.177	2.76562	9	2.16645	106	3.05611	349	2.88712	5	2.13804	9	5.78857
462.255	3.11862	718.22	3.17509	1371	2.90142	130.781	2.54572	414.356	2.75152	7	2.15447	198	2.8644	350	3.30834	3	7.06638	12	2.70176
420.236	3.29464	697.365	2.99204	1297.61	2.55116	142.982	3.07336	363.168	2.94417	8	3.10152	132	2.34974	309	2.58651	3	3.77471	11	3.9118
426.616	3.23055	635.656	3.11765	1207.44	2.72083	177.39	2.46033	369.205	3.07392	19	3.44774	73	2.54565	272	2.64725	5	1.32804	12	2.00593
390.34	2.94206	596.822	2.68721	1231.26	2.79546	218.716	2.31991	409.196	2.83478	15	3.9109	131	2.82134	293	2.84501	4	1.67679	17	3.52223
344.049	3.0816	665.89	2.94483	1308.36	3.07098	181.441	2.97351	418.373	3.09959	14	4.22375	152	2.97731	381	2.83108	4	4.45804	17	2.7237
295.446	2.49421	685.59	3.03534	1273.23	2.81336	184.171	2.81146	397.032	2.25415	11	2.47817	194	3.07144	451	2.47256	2	5.92054	15	3.68468
405.263	2.78796	765.225	2.91234	1424.78	2.83556	197.747	2.47071	368.385	2.84618	13	2.3832	274	3.39022	391	2.62906	4	1.90804	37	3.14743
379.107	3.19741	755.336	2.87123	1428.68	2.97402	194.443	3.07559	376.046	2.71374	11	2.07862	211	2.90789	390	2.66674	3	1.18304	21	2.15563
336.741	3.56222	718.293	2.88703	1611.52	3.06775	174.507	1.99837	393.977	3.01454	9	4.11979	270	3.17664	645	3.02051	3	2.69971	27	3.57375
354.254	3.20239	765.365	2.73147	1618.45	2.79616	178.77	2.4732	335.276	3.07505	27	2.04942	140	3.01409	404	2.62952	2	6.39554	63	2.38817
315.827	2.73269	868.106	2.69241	1469.43	2.69784	188.874	2.42169	409.526	2.593	14	2.39375	222	2.64236	152	2.47463	3	2.44971	43	2.45646
333.317	3.2072	829.992	3.02949	1568.11	2.85039	195.619	3.23545	329.014	2.98929	15	3.0229	148	2.83663	209	2.9243	4	1.52679	34	3.16487
314.85	2.96018	761.827	2.99573	1637.12	3.01394	165.273	2.39827	432.07	3.10955	25	2.8721	113	3.15624	380	2.82932	6	2.28721	17	3.23105
267.173	3.19755	711.879	2.96035	1531.26	2.72225	203.998	3.45292	462.883	2.75678	19	1.49905	83	2.53808	492	2.98359	3	0.933044	18	1.99968
282.867	2.8244	657.238	2.66209	1451.71	3.02408	156.807	3.31364	360.029	2.54856	9	1.61645	85	2.82496	572	2.93916	2	6.53304	19	3.40977
266.525	2.41281	722.641	3.28532	1358.05	2.79826	238.848	2.98849	416.324	2.41125	14	3.75554	84	2.54918	871	2.9596	3	1.08304	12	3.53718
292.514	3.76253	598.867	3.0616	1457.55	2.85129	251.207	2.62862	445.358	2.99848	13	4.88974	89	3.06216	573	2.85643	7	4.30804	7	2.25206
264.709	3.30134	695.691	3.2256	1319.08	2.64592	194.457	1.76446	407.545	2.72163	22	4.35499	68	2.83068	786	2.96916	5	1.95304	8	3.00072
291.861	2.56021	625.871	3.04187	1518.44	3.12867	212.836	2.23112	427.263	2.74711	27	4.31275	102	3.0455	467	3.01136	6	4.57471	8	2.86947
276.276	2.87969	774.519	3.11132	1299.46	3.01147	211.883	3.01381	453.625	2.70021	21	1.7778	95	2.88726	663	2.76534	2	3.39554	7	0.637774
266.615	2.8237	743.836	2.9682	1371.95	2.97431	195.75	2.39405	463.655	3.67108	37	3.88184	96	3.19406	448	2.72207	7	2.54376	7	1.86635
274.155	3.10424	795.507	2.76086	1579.04	3.03728	211.286	3.49847	504.65	2.85328	21	4.05875	124	3.37837	346	3.16952	4	5.90179	7	1.96635
265.642	3.43809	810.082	3.04101	1498.05	3.0072	221.288	2.34491	418.248	2.38944	26	3.10186	159	2.76433	229	3.0974	3	2.06638	7	2.46277
258.967	2.96443	755.789	2.98725	1586.64	2.94775	225.938	3.66531	490.589	3.22482	18	3.36673	282	3.17329	281	3.45523	2	0.995544	7	2.99849
259.812	2.31911	918.617	3.13654	1485.33	3.07224	256.228	2.88401	555.222	2.93902	22	4.08794	531	2.66311	293	3.01295	3	2.98304	8	2.22885
261.613	2.57325	868.075	3.03098	1803.97	2.8164	207.121	2.4587	520.332	2.50347	18	2.51451	296	2.56848	337	3.23505	3	6.73304	7	5.0592
265.307	3.1307	843.311	2.86964	1874.6	2.63508	251.216	3.24576	545.413	2.82762	10	2.6579	205	3.18033	259	2.76895	3	5.04971	12	2.12885
258.749	2.96636	894.811	3.02421	1807.73	3.01888	281.65	2.99929	498.163	2.91508	9	3.92201	162	2.86815	300	2.96593	4	2.18304	12	2.74551
261.103	2.9096	866.305	3.07533	1791.26	2.82708	262.301	2.64731	509.11	2.60903	8	1.25152	125	2.98515	320	3.13925	3	2.14971	12	3.98718
291.363	3.0604	885.763	3.30439	1751.26	2.97785	272.945	2.85848	535.489	3.23036	8	2.4234	121	3.25469	319	2.99114	2	3.89554	14	1.91456
291.499	2.92705	869.689	2.92516	1914.22	3.00586	251.4	3.06001	542.1	2.78824	14	1.78161	109	2.86847	352	2.97925	2	0.645544	18	1.66357
284.271	2.75431	899.278	2.94462	1866.95	3.01739	260.622	2.7683	509.593	2.59056	11	3.24453	122	2.58137	474	3.10195	2	0.920544	15	3.56801
268.319	2.91432	896.219	2.65328	1913.91	2.80659	271.511	3.46564	563.239	2.62227	19	2.71616	167	2.83713	883	3.07501	5	4.06304	41	3.46452
296.941	3.093	942.029	2.91659	1821.92	2.82232	283.4	2.94422	598.16	2.93226	10	4.6179	424	2.70277	1638	2.67229	2	3.50804	43	3.946
283.304	3.33108	1018.51	3.03295	1939.85	2.85086	237.684	3.01779	668.029	2.64356	21	1.51447	249	2.70842	909	2.77559	3	3.44971	57	2.39792
283.281	3.10231	962.604	3.09316	1945.93	3.06235	279.631	2.44694	642.054	2.48673	37	2.05563	90	2.64914	658	2.79651	3	6.23304	52	2.66298
307.287	3.50529	903.948	2.99174	1919.09	2.82175	298.218	3.29689	643.257	2.91626	65	2.25836	83	3.34838	550	2.94457	3	5.49971	44	3.08339
302.567	2.89702	1079.36	2.99098	1938.09	2.88703	336.221	2.79628	549.624	3.153	32	2.89449	80	2.6585	378	2.99866	2	2.33304	59	3.22185
330.682	2.85505	1064.2	2.70225	2201.82	3.16934	339.512	2.49603	512.491	2.51771	27	1.96404	74	2.88017	350	3.0195	4	5.36429	51	3.06929
318.583	2.77972	1106.83	2.8926	2288.14	2.89402	323.056	2.41064	328.692	4.58643	19	2.22853	86	3.16159	332	2.96664	2	1.73304	47	3.09081
330.823	2.50838	1117.8	2.93223	2344.16	2.88473	275.736	2.89438	578.079	3.03746	21	3.33804	147	3.0751	360	2.53571	6	1.37054	31	2.53489
319.278	3.08514	1127.76	3.02363	2498.87	2.74055	242.472	2.5721	578.068	2.75718	16	2.14871	188	3.38334	563	2.77844	5	4.74304	31	3.76635
325.53	3.17569	1185.35	3.00052	2402.28	2.77974	143.746	4.38811	554.093	2.86068	17	2.24737	213	2.69099	1246	2.78098	3	5.29971	18	2.65523
347.408	3.0204	1101.84	3.04667	2407.76	2.68143	291.191	3.02417	409.125	2.83649	14	2.15911	238	3.00968	749	2.96197	3	1.95804	32	2.87806
296.467	3.19256	1065.33	3.05741	2343.55	2.857	310.362	2.72296	569.025	2.98536	19	2.26458	151	3.10018	303	2.71606	3	7.04971	20	3.0876
326.839	2.80371	1004.77	2.89043	2121.81	2.81041	282.175	3.26302	522.541	2.71406	53	2.37033	100	3.46786	296	2.86846	2	6.84554	10	3.29135
327.072	2.86691	972.986	2.82649	2065.27	2.80053	198.795	3.28446	267.466	3.13526	29	2.82934	87	3.15243	241	2.73458	4	4.18929	17	2.62664
348.296	3.24278	986.177	2.9557	2073.56	2.78456	269.199	3.25582	563.958	2.45455	8	3.34465	69	3.32038	234	3.16665	2	0.883043	16	4.95228
352.494	3.139	1001.08	2.95116	2084.98	2.87378	253.867	2.72843	523.554	3.18212	12	5.00965	47	2.90105	289	3.02573	2	3.13304	13	2.44711
377.725	3.02941	1030.23	2.84091	2062.57	2.89851	136.152	3.30355	640.486	2.94616	13	3.09551	50	2.45561	420	3.053	2	6.72054	9	2.4469
449.122	3.07532	982.676	2.74188	2068.43	2.73351	277.099	2.66679	583.281	2.66897	10	2.1704	71	2.52108	606	3.12848	6	1.56221	13	3.10481
420.686	2.73047	988.601	3.0164	2043.21	2.87228	259.918	3.30496	595.333	2.67559	6	3.5434	92	2.93053	641	2.90623	5	1.86304	20	2.24885
415.595	2.78068	952.107	3.10789	2053.45	2.84709	339.25	3.25966	564.921	2.94728	18	2.09229	136	2.90112	736	2.94462	4	1.77679	19	2.74529
481.568	3.28146	904.11	2.88959	1996.36	2.91926	275.265	2.66666	575.096	2.66519	21	2.85185	265	3.07197	505	3.00533	4	3.90179	12	4.44968
441.788	2.67264	941.338	2.83831	1844.99	2.92545	291.442	2.52373	511.358	2.57705	25	1.9619	472	2.9045	357	3.10038	2	0.595544	15	3.05468
435.641	3.13969	1033.53	3.22799	1948.87	2.79666	289.991	2.9143	577.188	2.42635	33	2.70165	423	2.93903	292	2.98448	4	2.15804	15	3.45801
440.172	2.32855	1022.53	3.21743	2058.01	2.85473	280.872	2.93595	564.933	2.89202	14	3.07625	247	2.65553	218	3.16104	2	1.83304	12	2.61635
378.097	3.27658	1007.34	3.17419	2065.4	2.73887	255.532	2.23941	570.337	3.04242	11	4.58499	115	2.88213	145	3.04604	2	7.02054	9	2.05801
411.264	3.2516	1069.74	2.68198	2179.37	2.96716	312.886	2.24065	606.475	3.18024	6	1.58423	68	2.31171	146	3.18658	2	3.49554	13	2.98173
413.264	3.06991	639.203	2.67601	2115.15	2.8555	274.641	3.18167	545.926	2.56417	6	5.2809	81	2.59018	206	2.80463	3	4.28304	15	2.92301
423.584	2.95189	1025.45	3.10254	1347.81	2.93474	284.741	3.13288	529.018	2.56191	9	1.96145	276	2.75786	275	2.98579	5	4.83804	16	3.04135
392.619	2.70554	902.524	2.81162	2050.64	2.73621	300.85	3.37391	530.866	3.17755	15	1.7559	247	2.69258	402	2.94717	2	7.65804	10	2.70635
367.803	3.0657	891.812	2.79302	1934.72	2.89195	256.602	2.7799	531.999	3.04552	10	3.2589	472	3.02691	784	3.14771	2	2.05804	15	2.83301
322.688	3.00994	1026.13	2.80155	2006.09	2.76931	243.832	2.99193	519.159	2.78799	12	3.72131	328	2.8792	1456	3.03266	3	4.17471	18	2.89273
273.787	2.84818	998.657	2.88308	2068.41	2.98286	252.375	3.62385	525.668	2.96261	38	3.21405	246	3.06401	1257	2.96368	5	6.29304	8	2.2351
330.546	2.67289	938.81	2.80676	1957.11	2.76771	287.733	2.91412	479.269	3.00089	57	2.74063	197	3.29607	722	2.82357	2	1.43304	12	2.9726
309.235	2.80728	959.413	2.80627	1954.04	2.66946	260.335	2.74713	489.945	2.73428	55	3.36844	170	2.72219	398	3.04227	3	1.74971	13	3.56827
303.758	2.21961	860.032	2.9662	1941.12	2.97856	265.969	3.16419	420.839	2.58194	22	2.86181	143	2.61248	238	2.77787	2	1.50804	20	2.64635
273.196	2.78939	922.197	2.77451	1780.77	2.90346	245.856	2.94048	474.724	2.62715	11	2.6109	128	3.34316	234	2.72189	2	2.09554	25	4.10435
276.85	2.95931	928.865	2.81997	1896.58	2.84628	251.743	3.3673	503.845	3.50824	6	3.51756	114	3.40465	786	2.79619	6	1.89971	18	1.93579
293.409	3.10534	892.721	2.6218	1890.04	2.8584	201.008	2.82373	467.865	2.97084	8	1.95152	127	2.53117	803	2.86607	2	9.83304	27	3.36172
314.434	2.36156	870.457	2.85511	1846.57	3.02337	238.577	2.56166	480.71	2.88205	28	2.6959	151	2.79388	1400	2.91321	2	4.70804	13	2.48173
268.886	2.62166	881.466	2.61308	1752.5	2.53207	245.94	5.00403	432.625	3.15145	28	2.14947	169	2.90442	1066	2.93032	3	2.06638	16	1.09447
304.22	3.3859	835.829	2.91711	1711.59	2.96258	227.956	3.30407	449.169	3.29986	56	3.06402	180	2.77473	748	2.96672	5	1.43804	11	2.52998
322.707	2.85846	739.38	3.16805	1682.03	2.9501	239.648	2.93608	504.522	2.47378	43	2.69659	286	2.78697	628	3.13829	2	1.85804	16	4.10385
304.525	3.53398	728.41	3.0017	1680.36	2.97035	216.685	3.53508	537.578	2.72212	29	2.36003	332	2.83209	527	2.97985	2	0.195544	9	4.45246
337.602	3.00439	703.23	2.81105	1559.56	2.60227	229.532	2.72311	513.667	3.03557	28	2.96197	412	2.89611	434	2.80789	2	1.29554	9	8.56357
337.771	2.62009	730.936	2.82618	1508.71	2.72641	249.651	2.60838	370.218	2.78274	25	2.2197	267	2.79917	376	2.95338	4	0.339294	19	3.51766
301.674	2.79658	638.165	2.81362	1495.51	2.82442	286.094	2.56201	438.755	3.18278	22	3.49521	238	2.72537	375	2.95079	2	1.57054	17	2.78987
312.184	3.30014	682.445	2.74767	1340.79	2.70994	248.937	3.28518	384.539	2.82509	19	2.34642	241	2.81581	401	2.74783	3	2.17471	14	1.77885
289.591	3.33465	669.46	3.06992	1314.61	2.8895	202.706	2.6258	455.936	2.83539	17	3.0006	187	2.64886	449	2.8945	5	0.673044	23	2.84352
316.646	3.43774	659.729	3.18085	1303.12	3.01523	218.658	3.21684	432.032	2.55141	19	2.67195	157	2.80219	512	2.85915	3	1.68304	28	3.93688
298.276	3.20634	696.816	2.85765	1237.51	3.00421	202.23	2.8497	372.475	2.22973	13	2.2432	114	3.18794	590	2.9635	3	0.77471	28	2.91992
298.958	2.9353	626.922	2.69942	1375.07	2.82449	236.191	2.45127	500.697	3.02672	23	3.30698	117	2.95159	979	2.88383	2	6.50804	15	4.08634
284.016	3.58936	608.444	2.97893	1355.26	2.95739	209.636	2.735	487.334	3.0058	21	3.67566	151	3.42153	1020	2.92056	2	5.03304	11	2.91407
290.331	2.7811	619.293	2.92769	1304.25	2.73402	196.415	2.06542	426.428	3.03687	34	3.55104	233	2.99977	1209	2.83807	2	1.69554	16	4.04603
327.705	2.84569	605.691	2.72651	1302.47	2.93489	270.371	2.59736	458.748	2.79533	48	3.62194	202	2.77397	847	2.94112	3	0.483044	13	3.76827
340.287	2.7781	611.95	2.56293	1251.4	2.80937	256.738	3.21944	552.135	2.74744	51	3.29423	91	3.05871	690	2.83933	2	1.05804	13	5.76827
331.026	2.77334	595.632	3.11624	1207.15	2.96276	197.175	2.95526	586.934	2.40114	35	3.99104	106	2.90229	753	2.89771	2	7.03304	9	2.40523
358.914	2.72869	594.983	3.48913	1237.88	2.67117	224.438	2.87738	487.063	2.91769	32	2.33715	139	3.21063	591	2.63103	2	0.183044	16	3.01947
391.739	3.1369	636.627	2.57337	1374.13	2.8047	271.005	2.64548	441.778	2.74107	31	2.47493	151	2.51574	486	2.86844	2	3.40804	13	5.35096
374.837	3.1674	695.444	2.79389	1262.33	2.57893	296.138	2.17685	413.815	2.28377	29	2.16624	146	2.26397	390	2.89198	2	3.74554	10	3.36885
359.545	3.13636	610.202	2.98996	1256.42	2.63024	230.268	3.0557	353.755	2.29586	14	2.79197	123	2.52299	362	3.03028	2	5.65804	13	3.77404
368.42	2.4755	684.168	2.77669	1272.7	2.70126	222.942	2.34466	346.193	2.99168	11	2.24499	118	2.75086	475	3.04387	2	5.20804	7	4.21277
357.264	2.61676	671.198	2.74318	1361.42	2.77647	215.1	1.86292	312.744	2.55782	16	1.86433	190	2.37768	714	3.00829	4	2.72054	8	4.6476
385.566	3.1117	642.217	2.91581	1369.74	2.79492	167.157	2.09963	261.309	2.63706	31	3.68106	147	2.98004	644	2.68305	4	1.70804	9	4.71912
409.302	3.20593	626.869	2.60667	1346	3.01465	165.833	3.90291	291.947	2.82317	29	3.64503	122	2.6256	263	2.83793	3	1.19138	11	1.06407
407.052	2.84021	693.882	2.59868	1405.65	2.97232	149.906	2.61617	269.906	2.51134	29	2.83348	140	2.85434	328	2.98132	7	2.15447	11	4.11407
417.217	2.95037	678.704	2.64901	1441.3	2.64103	133.733	2.52719	282.309	2.71705	8	2.46465	175	2.63454	483	3.17685	11	3.51032	12	2.44551
427.997	3.18752	737.928	2.58056	1544.52	2.87704	135.884	2.45943	255.852	2.72023	9	1.42645	143	2.81681	447	2.73771	8	3.29242	13	4.19135
423.872	3.40475	1064.24	2.60621	2341.65	2.56782	129.987	2.63099	282.011	2.45855	17	3.33707	158	2.95562	475	2.73083	7	3.33662	12	3.74551
381.42	3.17842	913.518	2.71525	2236.73	2.57051	141.636	2.1143	320.367	3.54846	16	2.25058	71	3.28355	389	2.80509	8	3.87367	15	1.32468
407.301	2.73029	664.628	2.80558	1412.82	2.71545	144.901	3.08889	282.465	2.87689	23	1.9059	83	2.69772	356	2.85061	5	2.74804	25	4.05035
468.438	3.58237	686.014	3.11664	1591.12	2.6046	129.839	2.57998	334.985	2.39731	16	4.16183	110	3.51594	580	2.73358	4	1.82054	12	1.50176
472.221	2.84936	677.412	2.95289	1393.6	2.73849	129.049	2.80766	353.633	3.36832	14	2.33554	117	2.5233	456	2.83014	12	1.89971	30	2.43968
487.92	2.64747	763.351	2.89743	1544.56	2.8385	128.56	3.40244	341.066	2.66393	22	1.5984	85	2.86137	410	2.59878	7	3.47233	34	3.1259
514.204	2.92103	778.928	2.49358	1579.48	2.88471	140.846	2.78876	340.079	2.66474	17	3.1906	86	2.96165	463	3.00006	2	3.40804	42	2.67587
496.865	2.8096	796.8	2.91914	1573.53	3.01491	157.561	3.50913	363.982	2.69056	22	3.15703	66	3.21281	569	2.80316	4	2.83304	27	2.0006
487.125	3.27953	762.473	2.86783	1496.07	2.78007	135.189	2.49985	351.256	3.19644	14	2.21625	57	3.31619	519	2.96106	4	4.60804	21	2.19968
443.335	3.05383	841.304	3.16503	1679.9	2.80272	162.125	1.97075	306.636	2.76743	21	3.15304	61	2.69654	468	2.95092	4	2.86429	25	3.10735
452.49	3.12072	835.7	3.16042	1654.1	3.01837	180.947	3.15334	404.057	3.0683	21	2.90066	66	3.41667	291	2.93466	5	2.48304	16	2.6351
437.313	2.87414	909.11	2.75587	1802.29	2.96063	160.712	2.89669	357.754	2.70256	15	3.31723	70	2.90945	229	2.89871	2	0.970544	16	2.3726
458.509	3.14141	821.346	3.11126	1647.36	2.92531	166.801	2.48368	336.287	2.52985	11	4.02362	81	2.76617	336	3.04972	2	3.14554	11	4.73225
406.433	3.17816	876.287	3.00516	1704.92	3.05259	201.237	2.65501	417.699	3.16515	7	4.0809	167	3.05231	325	2.86288	4	1.69554	12	3.2851
445.344	2.94631	912.499	2.96813	1835.1	3.11146	166.636	2.84545	449.14	2.99399	16	3.77527	593	2.87807	253	2.80356	5	4.15804	15	3.04468
479.077	2.97393	882.537	2.86529	1784.17	2.94009	152.18	3.43322	448.805	2.96617	13	2.81282	493	3.1171	259	2.646	2	2.14554	12	3.9226
429.265	3.32742	994.309	3.18265	1781.6	2.90991	203.84	3.22915	411.858	2.67583	6	0.710897	341	2.81993	216	2.74248	4	2.37054	7	3.19492
489.978	2.72501	933.769	3.11829	1797.88	2.89929	185.105	2.26976	426.543	3.11904	7	3.26804	226	3.08232	184	2.83145	3	7.95804	7	2.61277
425.44	2.89886	931.372	2.8708	1805.98	2.92016	159.814	2.18108	398.285	3.19216	7	4.12875	138	2.99574	179	3.05023	2	2.35804	7	4.90206
402.181	3.07716	901.847	2.68376	1877.31	2.99358	197.954	3.19389	402.767	2.78791	7	1.37375	125	3.58927	213	3.10866	2	2.84554	10	3.14385
411.882	3.37716	828.102	2.80392	1832.69	2.89414	200.875	3.10559	437.336	3.0384	14	3.19483	84	3.20799	225	2.64406	5	2.14804	7	2.2092
442.358	2.8842	1076.87	2.93862	2115.13	2.77018	217.318	2.74059	487.814	2.47679	8	3.43652	65	3.02992	220	2.64874	5	2.56304	7	2.79849
415.317	3.13788	982.748	2.89651	1955.5	2.90918	206.607	2.57798	479.265	3.13037	7	2.50161	49	3.40388	553	2.99526	2	1.28304	11	2.70953
455.981	3.08981	1097.21	2.82702	2247.58	2.96713	202.722	3.51764	432.24	2.52936	21	4.33352	56	3.5545	1882	2.95543	5	1.80304	11	2.43453
465.35	2.31765	1036.15	3.01887	2189.05	3.05713	217.385	3.46004	380.693	3.20184	71	3.05611	70	2.84288	1632	3.00254	6	3.14138	12	2.41218
280.82	2.84373	1071.52	2.95852	2075.41	2.89921	217.634	2.83329	475.118	2.79889	60	3.25498	82	2.60549	952	2.85244	2	0.658044	7	1.54135
456.194	2.84771	967.587	2.91469	2006.23	2.93369	201.669	3.14386	495.077	3.19313	40	2.54927	85	3.24337	678	2.9861	3	4.24971	12	3.7476
419.797	3.01183	910.11	3.00983	1671.3	2.82728	250.882	2.9316	419.895	2.5437	29	2.72848	92	2.8083	479	2.89972	3	3.46638	13	2.18942
442.903	2.97314	875.413	2.74686	1795.67	2.85619	238.786	3.28288	538.695	2.99912	23	2.94785	107	2.85769	374	3.14118	3	2.87471	12	2.25801
443.025	2.98925	903.51	3.4475	1763.66	2.92605	221.306	2.82629	404.221	3.23253	17	2.24678	129	2.3193	264	2.91953	2	2.37054	7	1.80206
424.295	3.1322	874.042	2.81897	1758.62	2.9314	183.945	3.13575	502.03	2.6355	10	2.7804	97	3.4067	193	2.83585	5	3.25304	8	5.90385
425.755	2.64332	920.363	2.80354	1856.34	3.07813	223.466	2.36958	378.656	3.27347	7	2.74018	96	2.9002	146	2.89888	4	1.73304	9	3.0469
393.274	2.84449	948.307	3.02552	1819.93	2.73488	255.19	3.16133	566.69	2.93295	6	1.42423	186	2.74055	164	3.02919	4	2.67679	8	3.30072
361.416	2.94648	1047.9	2.9289	2079.72	2.84716	197.517	2.36586	475.696	2.57503	8	4.99652	190	2.58268	182	2.99042	7	1.96162	8	2.05072
393.329	2.90112	894.296	2.93381	1818.18	2.64541	271.455	2.84497	485.892	2.97515	8	2.11402	152	2.52278	213	3.11749	6	2.37054	8	1.5851
424.601	2.96806	785.375	3.01176	1596.36	2.68718	185.725	3.91181	273.827	2.6759	13	2.72974	191	2.78408	267	2.81088	6	4.44971	12	2.61843
437.79	3.48111	672.684	2.63961	1299.72	2.62579	260.832	2.71605	493.66	3.17834	16	2.84621	233	2.75205	277	2.86023	5	3.08304	7	3.01992
429.985	2.93467	775.577	2.86786	1572.45	2.86794	189.544	3.68704	533.334	2.52909	10	3.0644	80	2.2085	301	2.7437	4	3.27679	7	1.84849
372.584	2.63505	760.426	2.99511	1500.51	2.76577	292.087	3.10687	620.483	2.85722	14	1.88125	49	3.04755	346	3.07268	3	3.69138	8	2.7351
382.233	2.91863	770.506	2.81231	1486.92	3.24281	209.188	2.64148	625.399	2.68359	16	2.15558	80	2.99468	353	2.42734	2	1.43304	8	1.52572
374.899	2.9041	669.558	3.09961	1438.82	2.78186	237.43	3.05946	627.742	3.04465	14	3.41732	150	2.90461	290	2.79882	2	2.62054	8	3.8101
379.14	2.91595	683.193	2.92284	1394.21	2.80358	241.032	3.08802	559.798	3.14309	14	2.42911	110	3.32663	280	2.61894	5	2.98304	11	0.698164
337.481	2.80008	735.486	2.88681	1365.52	2.92667	268.743	2.72395	521.353	2.91785	26	3.00186	122	2.7124	500	2.78535	5	3.66804	15	1.93635
319.507	2.54062	651.209	3.12215	1289.56	2.90829	324.235	2.88528	641.689	2.43037	29	2.76934	103	3.25128	564	2.72797	4	4.25804	14	3.45027
265.158	3.08916	733.615	2.70765	1365.58	2.71471	307.558	2.50324	557.163	3.44361	19	2.94169	165	2.87773	423	2.56811	4	2.70804	13	2.97788
310.756	2.7897	739.113	2.83736	1368.69	2.61829	312.997	2.85756	547.802	2.5867	20	2.2834	193	3.28432	559	2.70026	6	2.95804	12	3.63718
298.63	3.38378	756.165	2.90521	1489.79	2.88398	283.522	3.56684	618.651	2.51343	27	2.80627	254	3.18653	774	2.75409	5	1.69804	29	3.52238
289.688	2.85028	766.338	2.78358	1568.29	2.63439	264.492	3.02162	560.237	2.88794	7	1.7059	234	2.6521	277	2.31122	3	6.24138	38	2.52687
278.297	3.40877	779.106	2.61192	1558.01	2.7587	337.244	2.5656	563.28	2.55173	7	3.37375	313	2.9285	141	2.73096	3	1.05804	38	2.38345
319.919	2.74274	829.94	3.00343	1696.89	2.80728	305.259	3.45933	588.321	2.87431	7	2.93947	299	2.7838	142	2.45785	3	4.66638	47	2.41635
293.819	3.07995	786.187	2.64171	1699.09	2.98548	287.867	2.7459	523.818	2.97423	9	2.8059	175	2.79497	162	3.11136	2	3.62054	41	2.85049
268.908	2.87	853.666	2.85622	1616.31	2.82695	299.074	2.45607	366.913	2.5943	9	1.09201	157	3.13451	282	2.94624	2	6.10804	49	3.38267
263.829	2.75853	750.694	3.33074	1457.3	2.7123	299.028	2.94357	593.931	2.61076	12	3.35881	122	3.07744	461	2.73368	2	3.92054	39	2.76635
260.861	3.12794	758.973	2.8698	1480.53	2.90543	270.154	2.48583	507.374	2.56262	14	3.53768	135	2.88149	348	3.07363	3	2.63304	43	4.05355
259.594	2.64853	773.238	2.93241	1467.52	2.74806	293.561	3.29201	619.341	2.72711	14	2.74161	106	3.36517	389	2.69337	3	1.24971	48	3.09655
284.687	3.06039	788.213	2.70068	1527.44	3.10499	263.624	2.84226	471.236	2.47158	13	2.02397	98	2.72209	320	2.71105	3	3.95804	31	2.88489
259.31	3.00965	829.938	2.99873	1558.11	2.90367	194.372	2.40579	669.617	2.6339	18	3.30173	104	3.25079	543	3.12246	3	3.14138	15	3.26635
262.151	3.08216	716.31	2.76749	1537.35	3.09864	276.288	2.77007	541.717	2.88862	25	2.4853	129	2.4817	644	2.87646	4	2.31429	18	2.88718
269.939	3.25264	747.614	3.15328	1500.28	2.9127	243.913	2.58174	603.955	2.54147	38	2.86011	173	3.09164	777	3.18787	3	4.26638	18	3.78579
286.036	2.88469	715.719	3.07984	1553.32	2.91489	306.725	2.54404	527.15	2.88815	24	2.89298	316	2.88271	745	2.87876	5	1.89304	20	4.8201
262.047	3.20069	768.43	2.89974	1630.96	2.92095	233.383	2.31241	595.096	2.75716	40	3.19027	396	2.82283	928	2.76495	5	4.11804	18	2.33301
320.27	2.57689	718.356	2.7799	1469.11	2.89564	343.473	2.46373	261.08	2.81512	36	2.9102	584	2.71662	960	2.84212	2	1.74554	13	2.30673
308.659	2.33645	824.546	3.03255	1754.44	3.01818	265.771	2.92293	363.552	2.94276	21	3.1578	612	2.62705	496	2.86904	7	7.27233	11	3.79135
292.499	2.81257	852.416	3.29678	1822.64	3.05407	305.766	2.36423	564.876	2.59468	14	5.59197	526	2.77342	442	2.94788	3	5.64138	14	3.13063
278.901	3.07114	917.628	2.88959	1915.01	2.85981	259.889	3.43665	565.765	2.70011	7	2.86733	548	2.84362	371	3.24888	5	1.01804	12	1.8726
327.742	2.70649	822.05	2.87341	1616.15	2.6743	298.213	3.09053	554.573	2.50544	23	2.22807	469	2.9339	376	3.0072	4	3.38304	18	2.51773
343.834	2.55659	795.066	3.02217	1660.45	2.83944	144.839	3.35227	534.315	2.69768	11	2.56908	260	3.05931	328	3.2933	2	0.533044	15	3.38301
562.532	2.1961	809.715	2.72669	1713.73	2.73202	166.532	2.68098	535.843	3.15784	9	2.82034	204	2.87384	307	2.78149	5	2.69304	10	2.28135
554.07	2.92936	861.812	2.82471	1807.37	2.919	272.908	2.47102	412.239	2.57317	11	3.06908	173	2.88042	350	2.9104	5	4.21304	12	3.2976
317.071	2.79626	849.948	3.13075	1791.04	2.84094	274.94	2.80098	517.314	2.59119	20	2.84015	257	3.10218	346	2.5079	2	0.970544	17	3.06046
295.76	3.03446	880.034	2.97244	1727.78	3.03316	268.708	2.46909	471.611	2.92387	26	2.67436	368	2.63841	546	2.77221	2	1.49554	13	4.04711
294.322	2.98191	907.741	3.20744	1886.72	2.83494	264.181	2.44159	495.23	2.68916	42	3.44744	283	2.70812	919	2.94983	3	4.66638	16	2.25541
304.713	2.65599	1000.98	2.94602	1904.36	2.90043	272.606	3.1474	333.457	2.79149	50	2.3612	163	2.93798	1227	2.85285	6	1.94971	15	3.49635
310.006	2.81832	913.471	3.17032	1974.55	2.98766	213.016	2.68594	468.991	3.03198	70	2.67132	116	2.85841	1866	2.76047	2	2.19554	16	2.2726
310.613	3.11456	989.359	3.0544	1926.39	2.77952	260.187	2.27307	504.136	2.84952	70	2.72633	94	3.2768	1943	2.85686	2	3.05804	10	2.84885
320.307	2.97356	985.716	2.87068	2036.49	2.76632	238.117	2.95149	497.011	2.97758	78	2.48096	153	3.04956	1682	2.76642	4	1.87054	10	2.98385
338.373	3.42576	981.014	3.26	1980.74	2.87663	245.774	3.06852	472.586	2.75226	70	3.06975	214	2.60307	1624	2.90302	3	2.49138	13	2.7625
329.968	2.41206	1016.1	2.79438	2038.49	2.86635	151.026	2.59312	493.154	3.16041	59	2.45937	423	2.71655	1481	2.95974	2	9.57054	16	4.07103
404.232	2.45195	1088.87	2.83515	2109.16	2.79852	216.504	3.27044	551.723	3.02618	25	4.0335	327	2.72042	730	2.76084	3	5.14138	10	2.14135
331.936	3.21022	1178.07	2.57249	2361.24	2.67783	234.538	2.83867	580.607	2.61749	32	2.87277	128	3.26582	569	2.9233	4	5.04554	10	3.92885
404.288	3.0822	1198.99	2.90686	2489.86	2.82747	233.035	3.32164	487.776	2.82018	25	2.6123	63	2.79809	575	2.94313	3	4.61638	9	7.71912
366.904	3.07125	1253.12	2.86562	2651.69	2.82182	240.054	3.15095	469.568	3.16674	35	3.94175	61	2.80064	753	2.95638	7	3.18662	24	3.33301
390.41	3.24712	1211.5	3.10449	2625.51	2.84883	271.55	2.89138	545.972	3.2248	48	2.85475	68	3.49832	1113	2.77271	2	5.82054	23	2.40656
399.212	3.23626	1241.01	2.79345	2495.91	2.88484	285.989	2.80157	506.569	3.3037	37	2.4136	92	2.78471	820	2.90365	2	6.07054	26	2.53942
388.028	2.95337	1053.39	2.88268	2153.8	2.75034	304.752	2.56665	499.436	3.08834	19	2.7659	112	2.56343	513	3.07088	6	3.25388	12	2.43718
374.266	2.58863	1076.17	3.05807	2209.06	2.95575	241.809	2.72908	523.382	3.53704	18	2.79617	137	2.86695	373	2.9639	2	0.995544	19	2.8295
366.004	3.27163	1049.08	3.02709	2219	3.08434	243.937	3.8558	444.026	3.17318	12	3.54506	243	2.98171	324	3.19727	2	3.89554	19	3.53082
336.705	3.1442	1101.09	2.8309	2230.87	2.9257	278.118	3.30356	465.63	2.95531	17	2.93678	381	2.91226	394	3.05915	3	4.92471	19	2.82029
434.189	3.20784	1138.98	2.92718	2265.91	2.94788	248.766	3.29752	415.433	3.08135	25	2.6729	442	2.91133	652	2.94048	5	7.52304	19	3.05845
439.102	2.83034	1078.29	2.85158	2111.69	2.85025	263.514	3.01278	474.398	2.18707	56	2.07188	247	3.00863	1353	2.78453	2	3.69554	9	3.12746
471.497	3.13828	993.755	3.03342	1968.58	3.01677	263.042	3.24317	466.567	2.6722	42	3.42197	146	3.32497	992	2.89074	9	3.59415	22	2.85839
437.817	2.32597	1087.51	2.82327	2194.73	3.00202	234.117	3.28662	456.567	2.63535	18	4.43395	191	2.74154	446	3.20906	5	7.71804	12	3.24343
462.368	2.75991	1023	3.14056	2130.99	3.1953	232.758	3.13705	508.151	2.69947	7	3.32804	276	2.65005	230	2.90815	6	3.60804	20	3.59385
410.035	2.38635	954.239	2.75023	1881.36	3.10764	207.48	3.48435	621.029	2.92063	11	2.40771	167	2.90713	202	3.13333	4	4.90804	16	3.09447
379.938	2.61397	1053.22	2.86776	2137.93	2.94701	238.659	2.42906	527.119	2.59725	12	2.38881	163	2.99365	165	3.07553	6	2.49971	17	3.62958
399.918	2.95225	1025.9	2.80487	2113.01	2.81411	235.237	3.14377	494.954	2.92996	6	4.05006	128	2.50996	146	2.96182	2	2.89554	34	3.32885
408.978	2.73308	1138.02	3.08536	2161.23	2.90859	223.088	2.78867	445.109	2.72272	7	4.57161	176	2.45755	146	2.90025	5	2.37804	38	2.89398
329.136	3.00705	1069.81	2.90373	2151.38	2.74339	244.79	2.93464	338.714	3.05758	7	2.09161	150	3.51691	286	2.96638	4	3.65179	33	2.71407
356.174	2.41824	1014.77	2.79583	2139.49	2.81701	279.004	2.67371	378.828	2.02066	13	1.83897	104	2.69089	349	2.74719	4	2.08304	18	3.74273
348.542	2.72376	984.869	2.89891	2115.87	2.74285	281.302	2.84516	351.8	2.62025	16	3.33058	64	2.32375	487	2.9131	2	2.78304	15	2.63301
391.663	3.1427	998.945	2.91884	2061.51	2.83668	251.219	2.54635	361.501	2.73976	14	2.88018	68	2.76869	737	2.97225	5	2.36304	16	3.52572
379.148	2.53215	1068.92	2.82674	2246.68	2.84661	213.251	2.62002	283.843	3.18044	36	3.07881	59	3.01607	1214	2.74591	3	2.38304	19	3.5124
347.995	2.80601	977.762	2.93386	1857.72	2.92326	161.411	3.6514	272.071	3.47801	52	2.9983	74	2.71227	1307	2.90099	3	2.88304	17	2.19135
298.692	2.83648	970.736	2.77185	1970.98	2.92445	180.763	2.24174	273.714	2.42842	57	3.05677	85	2.82743	714	3.0421	4	2.78304	9	3.22468
334.409	3.13032	987.822	2.66831	2120.09	2.8753	181.562	2.83263	282.124	2.9494	37	3.14563	107	2.41138	375	3.28255	3	2.08304	7	5.64849
290.364	2.86077	955.747	2.7771	1921.52	3.00368	176.747	2.51851	269.123	2.95442	22	3.35999	157	3.0977	556	2.8373	4	3.47054	14	2.51456
302.419	3.85722	991.165	2.90543	1974.07	2.96896	133.328	2.68999	263.979	2.84292	24	2.54194	197	3.27102	848	2.67631	2	1.29554	8	1.5351
329.403	2.93802	929.671	2.89426	1927.9	2.72288	128.031	4.00371	262.124	2.25748	25	2.2047	280	2.72209	526	2.9433	2	1.77054	11	2.54362
268.535	3.51055	952.106	2.7393	1926.38	2.93117	142.992	2.2304	310.288	3.26746	24	3.56319	330	2.65429	498	3.01976	2	1.49554	8	3.41322
290.944	3.20074	963.195	3.02559	1976.36	3.01741	134.587	2.63776	296.282	2.47966	25	2.5365	270	2.47012	379	2.99073	2	0.983044	11	1.53453
263.149	3.77744	956.491	2.98022	1916.68	2.92811	136.2	3.31349	319.409	2.52561	24	2.04235	265	2.5922	533	2.64901	3	5.34138	9	1.10246
301.087	2.82262	904.632	2.62972	1817.61	2.7834	131.212	2.38147	431.456	2.72651	19	1.5059	244	2.6082	427	3.09883	3	3.64971	9	4.70246
289.511	2.79366	853.9	2.87127	1805.57	2.79074	131.762	2.88569	399.538	2.98488	20	3.4189	120	2.82547	304	2.93209	2	4.57054	8	2.94447
310.511	2.39492	720.072	2.82006	1541.83	2.5944	159.191	3.1576	386.534	3.01491	15	1.76956	111	3.30134	228	3.03324	3	4.15804	13	3.58558
323.027	2.44821	836.516	2.87211	1628.57	2.76124	136.592	2.4349	417.373	2.52095	7	1.79947	123	2.85319	181	2.95597	2	4.60804	12	4.04551
320.952	2.81177	790.093	3.0221	1645.24	2.91451	171.31	3.2165	362.491	2.62091	8	2.13027	171	2.60478	197	2.90767	2	0.445544	12	1.9601
341.419	3.38573	783.512	2.74838	1640.96	2.85604	222.578	2.8555	464.423	2.50676	7	2.45375	173	2.7795	239	3.16658	2	2.97054	14	1.8467
321.964	3.37984	710.803	3.12006	1558.98	2.56986	201.37	2.89844	430.569	3.10099	14	2.80197	283	2.75269	262	2.90984	3	2.80804	11	3.38225
309.246	2.79149	689.6	2.67554	1422.23	2.96833	187.735	2.88641	419.875	2.86253	12	3.21381	280	2.94908	318	3.07983	4	2.12679	16	4.74447
316.494	2.94207	722.272	2.84329	1493.92	2.75144	219.203	2.50939	462.949	2.56109	22	2.72181	225	3.13982	448	2.98228	2	1.28304	21	2.64849
297.181	3.59476	702.355	2.84826	1404.49	2.84967	194.397	2.24881	418.711	2.35523	20	4.51215	148	2.82669	679	3.16699	2	1.83304	14	4.6092
325.919	2.64389	684.626	2.94158	1442.7	2.7173	205.898	2.78226	388.646	2.77676	27	3.87497	137	2.96275	879	2.80567	7	2.51161	14	3.81099
325.407	3.04281	623.425	2.81281	1337.64	2.78166	214.32	2.90362	446.465	2.90296	30	2.8039	66	2.80038	1010	2.79721	9	2.36638	15	4.27635
302.533	2.5567	669.606	2.9032	1373.19	2.97872	222.317	2.91882	395.521	2.81795	46	2.17796	55	2.4794	852	2.67249	8	3.80179	27	2.43486
307.076	2.72655	618.101	2.97259	1276.38	2.87648	221.016	2.7426	436.03	2.95788	25	2.5287	58	2.58134	829	2.61635	7	1.07947	17	2.6737
326.76	2.2538	666.413	2.79642	1322.8	2.83363	211.2	2.50429	441.314	2.86788	39	2.37795	79	2.56062	803	2.61906	8	2.27992	26	2.66923
310.631	2.50824	654.545	2.96276	1268.91	2.62704	187.792	3.20907	526.628	2.98133	33	2.56559	129	2.61411	389	2.69842	13	3.09074	14	4.09849
329.684	2.93729	600.023	2.3625	1246.05	3.17115	230.302	3.63418	467.448	2.72188	14	2.14875	143	3.14066	381	3.01237	8	3.02054	17	2.27517
329.039	2.52202	623.672	2.94939	1238.29	3.0537	206.026	3.1824	540.128	2.65071	10	4.5624	137	3.57447	350	2.89594	6	2.71638	16	2.7476
355.218	3.40555	593.973	2.93932	1270.44	3.21025	213.137	2.95092	427.707	3.60755	11	3.57408	120	2.62252	505	2.65313	8	3.65179	17	2.77517
378.421	3.47282	622.932	2.53556	1267.59	2.77207	239.207	3.12874	535.546	2.62523	21	2.75328	119	2.75178	508	2.97187	5	4.07304	14	2.48599
354.702	2.95657	635.928	2.5989	1248.92	2.65828	266.879	3.31739	513.03	3.09716	19	3.153	89	2.70289	831	2.6598	3	3.25804	12	2.26843
349.246	2.6791	645.034	2.99886	1309.21	2.72947	252.892	3.14626	549.102	3.07257	37	3.22009	56	3.11397	852	2.93223	3	2.33304	10	3.56635
392.629	3.06292	614.515	3.05234	1250.39	2.6368	270.984	3.05337	507.047	3.01496	33	2.47968	61	2.50875	661	2.93545	6	1.72471	9	3.25523
337.506	3.0801	596.627	2.93575	1213.29	2.66905	212.653	3.44078	460.559	3.21625	27	2.8009	72	3.45066	485	2.98216	2	2.34554	9	2.7469
398.265	3.26333	624.588	2.9914	1307.62	2.59646	301.694	2.91163	465.812	2.74346	16	3.11246	75	3.07984	453	2.83625	2	1.57054	16	2.26947
367.561	3.0942	642.517	3.20281	1267.56	2.80287	255.039	2.7165	460.458	2.82698	23	3.10111	55	2.92767	217	2.82001	4	2.72054	10	3.50635
378.181	3.518	667.252	2.85047	1250.51	2.65647	302.444	3.56289	452.566	2.73889	9	3.2559	54	2.41235	153	3.02394	4	0.858044	9	2.75523
454.487	3.09362	691.844	2.62825	1225.86	2.88559	246.081	3.0696	340.624	2.99124	13	2.37474	62	3.11321	194	2.76817	2	2.83304	10	3.13885
398.035	2.94431	817.009	2.50404	1307.57	2.74825	247.278	3.54701	363.336	3.19632	10	1.3214	58	2.90574	266	2.5515	4	3.30179	11	3.8368
435.161	2.73346	701.51	2.81962	1251.68	3.05406	256.21	2.52498	462.315	3.51365	18	2.31951	77	2.94804	389	3.03893	2	6.77054	10	3.32885
420.276	3.25429	733.013	3.11392	1368.71	2.85213	208.639	2.81285	519.403	2.63772	16	3.0034	77	3.22427	442	3.22887	2	0.420544	9	2.84968
413.448	3.0184	719.939	2.65417	1352.81	2.70781	225.896	2.99099	527.233	2.98817	20	4.24865	87	2.96473	412	2.92891	5	4.14304	14	3.53956
376.436	2.4819	679.728	3.15132	1732.84	2.73664	171.733	3.57774	512.429	2.5776	14	3.23661	189	3.45547	373	2.6128	4	4.10804	10	2.84635
414.176	2.82482	792.775	2.57673	1424.54	2.75278	177.823	3.67668	541.673	2.63927	25	3.7121	495	2.88965	359	2.82857	5	4.71804	14	5.20742
455.623	2.88321	876.692	2.58991	1498.96	2.62976	242.89	2.84473	480.566	2.71968	9	2.8709	498	3.13938	284	2.6685	3	3.90804	7	3.14492
490.381	2.70108	985.136	2.70066	1468.23	2.62499	265.171	2.52169	548.457	2.46978	8	2.38527	317	2.78952	250	3.16734	3	5.89138	7	1.66635
500.907	3.0092	972.645	2.83281	1470.27	2.80737	263.772	2.95073	527.498	3.0851	11	3.72726	244	3.14502	193	2.79181	4	3.28929	7	3.39849
538.484	3.24165	731.415	3.01136	1489.9	2.79966	236.231	3.01428	465.014	3.00232	11	4.21544	171	3.6918	249	3.14446	5	2.90804	7	3.00206
594.648	2.65271	865.18	2.82068	1742.72	2.80919	267.28	2.10066	601.943	2.90389	6	1.57673	101	2.73833	257	2.97933	4	4.64554	8	2.17572
515.782	2.60381	822.435	2.6493	2087.14	2.6847	241.448	2.775	633.528	2.5397	12	3.75548	60	3.17881	207	3.10869	3	4.61638	15	2.19801
454.551	3.26302	838.446	2.87031	2140.31	2.55148	254.906	2.73591	649.959	2.86994	7	1.7359	62	3.15321	160	2.7375	4	4.85804	7	1.3342
463.227	3.2374	869.643	2.69763	1401.33	2.77104	272.695	3.24232	491.222	2.87522	9	1.16034	48	2.84156	153	2.77969	9	3.99693	14	2.13777
446.958	2.53346	901.851	3.00083	1691.39	3.03577	248.529	3.43347	633.574	3.32409	7	4.34875	50	2.87611	179	2.77291	2	2.03304	15	3.88301
455.34	2.88233	793.096	2.83254	1604.88	2.80168	308.537	2.96283	606.966	2.82414	7	2.09304	51	3.25433	227	3.02705	4	2.28929	15	2.14968
450.176	3.09068	870.455	2.72806	1573.1	2.77788	315.051	2.43588	619.898	2.80987	30	2.67906	71	3.53235	258	3.07385	5	0.793044	10	2.62885
456.684	2.70814	884.047	2.92287	1636.41	2.83153	305.588	2.89984	569.208	3.09405	68	3.00626	78	3.20371	237	2.83946	5	4.63304	7	2.81277
405.068	2.95277	873.457	3.10502	1728.47	2.88609	249.699	2.76246	561.579	2.88735	62	3.10138	82	3.16317	546	3.12746	8	2.06742	14	1.74492
475.32	2.99068	846.228	3.15924	1584.98	2.57564	319.702	3.35035	596.469	3.41197	42	2.85578	71	2.75186	1664	2.95944	8	5.67679	7	2.01992
420.792	2.72224	757.067	2.89134	1694.82	2.77435	309.185	3.03877	624.428	3.08185	38	3.35708	73	2.60442	1491	3.09555	7	2.79376	9	3.28301
427.615	3.13451	919.677	3.07915	1714.24	2.67759	304.483	2.67837	589.887	2.46338	31	4.18106	82	2.73964	1012	2.88432	5	3.65304	7	1.98777
425.796	3.24276	875.395	3.15048	1781.25	2.78535	276.301	3.09234	532.595	3.29664	12	2.5559	92	2.15895	737	3.05389	5	2.32804	12	1.60385
430.226	3.05931	1038.46	2.68244	1707.58	2.98474	291.717	3.2459	379.255	2.92551	9	2.77423	102	3.1081	528	3.24012	8	2.87054	12	4.18301
455.668	2.30027	1077.57	3.16169	1554.17	3.14218	279.732	3.57933	653.362	2.50082	10	2.4554	229	3.00417	306	3.24224	4	3.53304	7	4.66635
443.969	3.13879	1129.38	2.79638	1811.3	2.79584	321.44	3.49124	621.448	2.71798	6	2.84506	198	2.85586	185	2.95169	6	1.99554	11	2.9618
453.269	3.09662	1006.51	3.17157	1853.95	2.97805	269.156	2.56619	419.747	3.17539	6	3.96006	162	2.58244	166	2.80863	3	1.67471	9	1.83857
428.606	3.20707	1000.8	2.93203	2004.99	2.87712	259.836	3.63781	635.177	2.3992	16	4.4734	108	2.81059	172	3.02822	4	3.49554	13	1.50481
455.24	3.0063	1017.25	2.89109	2065.66	2.83603	199.904	2.73091	627.795	2.88888	6	1.73923	66	2.91751	153	2.54724	4	2.30804	11	2.55498
451.834	3.15206	1044.04	2.92297	2108.42	2.9934	279.332	2.50816	619.512	3.03082	10	2.3219	61	2.97719	142	2.925	4	3.20804	13	1.12788
434.234	3.10672	933.175	2.89578	2064.15	3.27679	306.427	2.49212	558.722	2.81715	6	1.4209	68	3.26104	175	2.95825	4	2.77054	7	2.15563
463.948	3.1144	975.731	2.97852	2096.01	2.84878	203.65	3.01111	620.951	2.57861	10	2.3499	72	2.68913	221	3.33485	5	2.39804	10	5.66385
476.985	2.76543	946.377	2.73751	2048.72	2.72917	324.186	2.72306	495.322	3.17866	11	1.99408	96	3.08895	226	2.7671	4	3.92054	7	3.1092
420.182	3.22242	1025.84	2.89972	2055.26	2.77472	321.861	2.80628	480.192	3.31688	8	2.28215	76	3.24965	290	3.02149	9	1.74693	7	4.5092
438.71	2.90404	932.887	2.72006	2063.1	3.0485	304.756	3.47105	560.981	2.68264	11	3.78271	105	3.30593	232	2.54054	8	3.30804	7	3.5842
432.584	2.4496	936.578	2.67001	1919.28	2.71855	267.75	2.70379	522.707	3.0029	31	2.5909	130	2.38235	218	2.85547	4	1.40179	10	2.66885
415.025	3.54927	789.731	3.10105	1919.51	2.78606	305.785	2.76455	500.118	2.66093	20	3.3739	172	2.65813	235	2.80935	9	3.60249	8	1.95697
415.536	2.90559	908.972	3.01249	2047.43	3.00687	251.368	3.47698	551.149	2.73846	20	2.3064	199	3.34727	267	2.7359	2	2.25804	12	2.36635
437.174	3.60461	879.921	2.77934	1958.77	2.8005	237.641	3.71451	512.516	2.72088	18	2.63673	160	3.27006	361	2.92035	2	6.03304	9	3.61912
374.051	2.80157	917.222	3.10015	1871.29	2.83148	282.944	2.78234	469.359	3.5418	8	1.50152	168	2.54558	717	2.70143	3	3.19971	13	4.04519
345.398	3.08471	980.342	3.11626	1641.55	2.6996	259.844	3.07046	293.892	3.52877	7	1.35447	334	3.1708	610	2.55518	2	3.67054	14	2.81277
345.674	2.9601	935.287	3.02106	1916.05	2.64099	252.391	3.13127	469.717	2.93502	6	4.36006	203	3.01688	471	2.39923	2	1.28304	16	2.15385
343.124	2.86384	771.461	2.96927	1829.6	2.72258	291.728	2.70198	466.548	3.36149	10	1.9749	245	2.69353	298	2.98126	5	3.53804	28	2.33063
388.358	2.51245	848.636	2.92252	1737.47	2.96266	246.871	2.85977	480.816	2.63536	7	1.73447	257	2.64204	162	2.08001	4	1.85179	32	3.08197
368.647	2.95354	880.43	2.81556	1975.04	2.70227	244.408	3.81227	466.189	2.5054	6	1.6559	153	3.15492	139	1.82392	5	5.00804	32	3.34525
329.59	3.28214	810.623	2.90767	1844.36	2.87484	163.501	4.08778	503.743	3.197	9	1.93256	120	2.67323	189	2.50113	3	4.02471	41	2.82488
303.08	2.74984	775.421	2.84391	1592.99	2.89405	221.52	2.97933	501.823	2.99117	8	3.83652	141	3.03198	204	3.233	5	2.22804	25	2.70635
279.566	2.70963	742.125	2.72218	1638.04	2.96788	238.003	3.2056	526.033	3.24405	11	3.26999	130	2.53504	213	2.9427	5	2.79804	35	2.95992
313.375	2.99621	699.134	3.09768	1654.17	3.06959	240.169	2.66002	504.255	2.85602	9	4.6009	124	3.0512	241	2.96107	2	4.03304	39	3.10865
311.125	3.08633	694.941	2.89233	1681.55	3.09733	235.792	2.3403	538.329	2.84696	16	3.82121	132	2.76429	284	2.90137	4	1.55804	41	2.27427
278.929	2.84605	724.323	2.85481	1517.35	2.70551	230.275	3.87599	450.418	2.8721	17	3.07972	293	2.8877	223	2.81795	3	1.15804	31	3.73328
292.341	2.95743	678.172	2.91149	1540.84	2.98586	268.901	3.03393	554.37	2.40934	20	4.09215	539	3.24599	354	3.14719	3	5.89971	24	3.08926
307.757	3.31732	734.043	3.04091	1446.14	2.8492	271.357	3.39215	516.384	2.9239	23	3.43133	526	2.76072	418	2.81183	8	3.82367	26	2.97404
298.207	3.12111	728.773	2.87558	1412.61	2.52578	253.005	2.71595	536.571	2.69751	22	2.5609	497	2.97349	569	2.93579	4	1.52679	25	2.87535
285.321	3.27884	796.526	2.98491	1422.23	3.03095	259.644	2.37839	524.705	2.65763	15	4.53023	275	2.75725	620	3.11048	3	6.06638	14	3.33063
287.088	2.61665	754.799	2.81614	1399.53	3.01471	219.837	3.30062	535.813	2.96141	33	3.41453	184	2.71857	500	2.89154	11	3.84895	21	3.50801
275.156	2.83436	798.238	3.19872	1391.24	2.97313	272.957	2.5494	507.796	2.73064	27	3.51571	286	2.77929	471	2.61132	2	2.12054	15	3.50301
299.406	2.22	889.76	2.84111	1476.23	3.08657	261.483	2.9585	539.967	2.73859	31	2.35251	434	2.59075	1070	2.98006	3	2.43304	13	4.37019
275.346	3.39792	854.632	2.86611	1588.37	3.05669	271.239	2.59674	508.444	2.78666	26	2.48436	522	2.94698	590	3.17142	5	3.14304	18	4.08301
263.354	2.9878	827.976	3.10627	1529.08	2.89611	262.961	3.19131	527.506	2.67413	22	2.14931	675	2.82425	772	2.98789	2	4.87054	19	2.30582
275.464	3.49459	648.725	2.65698	1690.57	2.71649	273.065	2.86132	549.977	2.54595	19	3.20379	676	2.88736	776	2.83757	2	2.87054	13	1.60096
266.695	2.85655	755.872	3.27197	1811.77	2.72888	268.754	2.41915	521.961	2.52956	26	4.1359	689	3.08486	454	2.94361	6	2.95804	11	4.10953
272.695	2.81905	842.842	2.93453	1754.6	2.64188	261.279	3.00707	488.044	2.59989	17	3.18531	526	2.82286	386	2.88513	2	6.47054	9	2.6719
276.262	3.02489	731.41	2.80875	1724.33	2.69792	246.166	2.5507	631.022	2.70445	16	1.6359	338	2.70205	367	2.99621	2	1.20804	18	4.50662
321.503	2.62831	735.699	2.91397	1313.22	2.80755	267.118	2.92924	510.883	2.37049	17	2.75678	159	2.84122	439	3.0151	3	1.60804	19	3.15713
270.555	2.47023	764.413	2.9876	1613.98	3.09758	289.089	3.17295	441.741	2.45995	33	2.0159	155	2.42866	371	3.07042	3	1.29971	15	2.75135
280.146	3.5083	825.605	3.21471	1593.86	2.89356	265.994	2.83388	515.536	2.96089	79	3.35931	163	3.02589	414	2.86307	3	6.44138	18	2.84829
400.34	2.78052	837.503	2.85601	1497.27	2.87181	230.771	2.90067	422.233	2.77733	51	3.34158	194	3.12665	918	3.09175	2	1.18304	20	3.4901
309.316	2.88933	593.502	2.70873	1506.19	2.80466	308.779	2.78283	404.605	2.64625	72	2.65722	290	2.90014	1671	3.07711	2	1.99554	14	4.85206
293.228	2.64452	833.36	3.04477	1523.6	2.49212	268.795	2.53883	296.93	2.35778	33	2.42635	189	2.58573	1662	2.91919	2	0.533044	8	2.81947
295.448	2.85334	857.851	2.85298	1577.27	2.90491	242.558	2.85029	310.186	3.45829	25	2.5823	114	2.79421	1595	2.79714	2	1.47054	16	2.89916
310.512	2.76793	808.694	3.09555	1607.25	2.80795	267.262	2.60341	266.779	2.60762	31	2.39138	79	2.7536	819	2.88501	2	1.60804	20	3.0101
327.24	2.93182	863.148	2.87958	1316.97	3.0673	202.18	2.79559	261.473	2.56903	51	2.55217	54	2.93559	609	2.88385	3	2.44971	14	3.10206
385.846	3.02295	781.938	2.86031	1655.72	3.01237	227.874	2.52947	259.021	2.82423	61	3.26836	62	2.51232	926	2.82941	2	2.08304	8	2.56947
448.939	2.44609	836.972	3.26883	1763.38	2.9017	150.429	2.51881	263.438	2.9929	89	2.6209	48	1.97562	1368	2.90705	3	1.04138	22	3.51748
455.698	3.029	933.924	2.83692	1702.33	2.76709	157.5	3.19601	255.455	2.94225	84	2.98078	51	2.35521	1688	3.02404	4	2.08929	17	3.07223
315.408	2.558	875.247	2.71552	1679.24	2.73723	128.921	2.62954	265.684	2.86286	89	2.79887	81	2.82339	2176	2.85823	2	0.183044	14	3.78599
341.747	2.91995	835.197	2.73377	1831.05	3.09764	146.431	2.80637	310.542	3.20669	69	3.43604	69	2.97676	2114	2.87517	3	4.32471	13	2.76058
314.993	3.00283	887.886	3.13968	1710.29	2.9578	129.729	2.29276	269.122	2.37852	39	2.42167	127	2.83365	2077	2.97472	3	0.791377	17	4.84135
314.328	3.30865	984.045	2.87961	1852.24	3.07762	128.419	3.32734	324.681	3.07975	20	2.7894	152	2.46547	1686	2.79906	4	2.82054	24	3.0476
325.464	2.84924	902.639	2.81814	1758.1	2.68655	137.806	3.07086	361.89	2.70855	23	2.18068	421	3.02715	922	2.72943	3	4.73304	22	4.12771
358.839	3.15562	927.31	3.03885	1800.13	2.87903	142.534	2.27963	368.788	3.45646	24	3.6759	420	2.80859	479	2.91702	13	5.17343	32	3.43353
333.253	2.61468	963.072	2.82543	1738.41	3.20259	131.96	1.70714	394.67	3.26004	25	2.7791	382	3.02099	441	2.52232	10	2.64554	21	2.89254
319.594	2.93222	918.388	2.8027	1956.66	3.06414	164.351	3.29385	396.12	2.55334	42	2.96625	237	2.92805	470	3.0641	5	2.77304	27	1.78394
355.14	3.05626	1013.16	3.13804	2004.45	3.11905	175.811	3.07477	409.152	3.12642	26	3.01936	206	3.12344	602	2.85137	2	4.85804	19	2.57029
371.924	2.76183	1108.76	3.08198	2016.5	3.06971	184.246	3.78111	436.344	2.76589	16	1.33402	97	2.60588	823	2.78356	5	1.98804	28	3.47349
348.788	2.9636	1057.38	3.04243	1973.63	2.94534	191.882	3.26773	435.383	2.7331	12	1.88631	99	2.6293	605	2.78396	4	1.42054	17	4.42811
353.276	2.92927	1209.31	3.31419	1984.98	2.76393	204.849	3.39462	400.256	2.72165	9	2.92923	71	3.02489	360	2.82828	7	2.00804	17	2.73693
376.613	3.62514	1260.41	2.8656	2005.88	2.81262	206.958	2.99894	467.055	2.91544	15	2.3739	77	2.92998	235	2.87562	3	4.24138	15	2.54301
392.902	3.16186	1249.38	2.90808	2072.88	2.90845	228.046	2.56104	456.656	2.69611	10	1.8859	60	3.33648	155	2.96096	6	5.47471	22	2.35271
411.715	2.77491	1297.08	2.98019	2197.32	3.01409	224.787	2.94004	449.142	3.09919	10	1.8679	58	3.08617	159	2.53352	12	5.67679	25	3.16735
425.808	2.60605	1217.3	2.82922	2422.77	3.00398	182.8	2.73179	421.039	3.05719	8	3.8359	58	2.96755	152	2.87476	10	3.98054	36	3.25246
402.597	2.5961	1143.37	2.95083	2598.89	2.7607	241.783	2.48982	428.803	2.97977	11	2.24999	53	2.68955	208	2.91081	4	5.37054	24	5.68197
465.217	2.99504	1166.14	2.93935	2550.8	2.95349	228.407	2.91529	439.404	3.21673	23	2.28981	45	2.39498	192	3.03268	5	6.40304	31	3.8486
460.576	2.72547	1203.75	2.91085	2631.39	2.92509	220.183	3.64024	323.608	3.04479	54	3.04312	66	2.54197	350	2.88515	4	2.10179	24	3.15801
421.789	2.85827	1146.55	2.93505	2378.79	2.86855	206.513	2.84455	468.027	2.71779	52	2.5558	74	2.59436	502	2.65199	5	1.57304	32	2.87025
470.685	3.01635	1040.53	2.91113	2373.85	2.79664	220.508	2.68104	487.153	2.47842	54	3.48154	99	3.3147	1351	2.79605	4	4.77679	30	3.69885
452.649	3.29696	1056.67	3.01055	2505.87	3.05262	205.794	2.73323	477.112	2.67533	28	2.09108	102	3.2907	1299	2.76953	6	4.22471	14	2.11992
371.525	3.22164	1126.08	2.99	2434.91	2.94984	172.661	2.62779	488.793	3.23	33	3.25893	88	2.88093	1129	2.9273	3	0.62471	26	2.56442
450.36	2.7771	1110.49	2.7185	2382.5	2.9035	236.642	2.5282	344.701	3.138	16	2.92996	108	2.86466	766	2.93386	4	2.78304	18	3.71773
428.745	2.98641	972.914	2.73751	2248.23	2.79206	241.8	2.69242	507.641	2.72892	8	2.92277	132	3.09701	618	3.05627	4	0.851793	16	2.47416
383.201	2.93201	1049.59	2.82979	2268.46	3.03558	254.028	2.38022	371.151	3.01651	15	3.04856	95	2.34399	313	2.93493	2	1.10804	18	3.41357
389.64	2.85564	983.647	2.89848	2199.11	2.9107	248.911	3.59476	485.557	2.84042	8	3.9684	136	2.79722	305	3.17436	6	1.29138	13	2.50288
358.081	3.06735	1142.12	2.98798	2102.07	2.95108	180.576	3.27026	540.365	2.76402	10	2.4119	268	2.50477	228	3.14112	7	3.3259	13	2.80288
382.436	3.14444	897.876	2.77691	2152.4	2.96525	248.687	2.90923	505.879	2.50277	7	2.84661	211	2.6309	243	3.16174	2	7.39554	15	2.86135
363.356	2.35317	1131.16	3.0407	2057.47	2.88542	182.928	2.95658	480.74	2.96922	8	1.6109	172	2.64513	206	2.75895	3	0.833044	8	2.15385
347.543	2.61895	1085.87	2.79281	2164.04	2.91341	245.804	2.56943	502.244	3.02592	9	2.19367	176	2.82028	187	2.78317	3	0.64971	13	3.24519
348.277	2.97029	1069.92	2.85013	2191.64	2.8595	278.692	2.74908	455.158	3.03219	12	3.04215	147	2.58527	187	2.77614	3	1.35804	11	2.80953
330.659	3.13477	1050.57	3.08053	1896.99	2.95761	244.425	2.08479	446.106	2.84702	8	1.6509	61	3.0508	190	3.0592	2	5.45804	9	2.77468
352.96	2.91791	1063.37	2.89409	2292.33	2.90716	228.264	3.42817	445.681	2.92631	10	2.4499	74	2.40071	176	2.77335	2	1.27054	8	1.9476
361.88	3.17199	1057.73	2.99965	2160.49	2.8546	238.843	3.06222	440.009	2.8464	13	3.49243	117	2.48629	194	3.02943	4	1.82054	7	0.787774
371.099	3.21943	1077.5	2.72341	2034.01	3.00103	214.62	3.17844	515.106	2.61331	19	3.66537	163	2.92236	214	2.68393	2	7.35804	9	1.6969
370.423	3.73507	1017.42	2.89394	2226.05	2.85177	217.929	3.35217	508.691	3.39548	8	1.78277	107	2.61615	297	3.01471	2	3.04554	13	3.78365
347.832	2.98746	1007.95	3.0615	2214.94	2.96273	209.136	3.18455	450.049	2.98081	14	2.29232	64	3.07914	329	3.19303	2	3.78304	18	3.52885
323.621	3.29045	979.834	2.91908	2199.48	2.94891	212.574	2.94827	466.071	2.90342	30	3.4384	70	3.03395	284	2.60491	3	1.60804	12	1.71635
318.602	2.49073	955.627	2.75255	2091.78	2.95157	239.169	2.39313	485.656	2.87764	26	3.88455	69	2.3127	368	2.97977	3	1.82471	16	3.6101
316.451	2.78348	990.858	2.81351	2106.84	2.82705	254.993	3.51278	501.019	3.01505	17	2.64296	91	2.83547	442	2.99232	7	1.44733	15	3.55135
300.136	2.85579	928.767	2.63281	2034.84	2.74372	217.817	3.31772	455.285	2.54833	21	2.76185	105	2.80317	338	2.3687	6	2.65804	15	2.46801
312.197	3.21502	918.192	3.28879	1921.11	2.95206	229.47	2.69556	411.518	2.87343	13	2.94974	155	2.69834	472	2.80223	7	1.3009	19	2.98608
310.496	2.9696	865.628	2.99214	1991.24	2.70283	231.227	2.54434	549.332	2.59919	11	3.97499	186	2.73767	821	2.55716	2	2.18304	17	4.13987
321.837	2.70978	777.724	2.86965	2035.88	2.73832	246.534	2.8963	607.322	2.91027	20	2.36765	165	3.22107	642	2.86698	6	5.49138	18	2.75801
301.186	2.945	851.035	2.94696	1938.65	2.9438	225.71	2.70179	572.322	2.60156	17	2.82766	144	2.7617	514	2.70926	5	1.89804	24	2.52989
304.31	2.9438	837.21	2.89695	1861.12	2.92275	200.27	2.86928	635.617	2.91239	11	1.8159	114	2.88741	609	2.79527	2	6.78304	21	2.18301
362.943	2.32174	854.68	2.63679	1830.82	3.02034	281.099	2.8849	615.372	2.65167	9	4.9559	83	2.92079	468	2.88012	5	1.81304	22	2.49816
364.625	2.39975	828.665	2.76458	1624.21	3.11479	294.239	2.80633	670.246	2.72381	14	1.98125	72	3.39704	191	3.29214	2	1.82054	22	1.4618
362.137	3.13573	737.993	2.75255	1698.38	2.82199	299.411	2.69254	662.142	2.75168	8	2.94777	55	2.78804	242	2.96663	6	3.83721	16	3.91478
342.637	3.10928	727.577	2.96633	1682.78	2.87281	329.816	3.25001	615.297	2.42562	12	1.54465	65	3.45139	415	2.81907	4	6.80179	12	5.28301
274.488	2.79663	758.899	3.05957	1729.71	2.72003	290.005	2.50641	589.77	3.12045	16	2.29308	66	2.94667	519	2.91955	7	2.53661	13	1.74904
366.548	3.28167	656.991	3.14205	1564.4	2.90469	352.511	2.92261	615.653	2.99993	13	2.59628	61	2.92793	340	2.82793	4	3.50179	21	2.01992
310.034	3.0746	665.443	2.81945	1587.99	2.95763	364.323	2.69727	588.016	3.02915	20	2.0304	47	3.12169	205	3.01953	3	1.25804	18	2.20107
303.642	2.75022	638.881	2.75051	1423.77	2.95769	313.204	2.29823	540.669	2.63448	26	4.13878	52	3.35973	188	3.17855	4	10.7893	10	3.60885
303.311	2.71049	633.135	2.90213	1509.85	2.77259	288.456	3.1245	586.637	2.93986	16	2.16996	53	3.39974	215	2.60189	4	1.98929	13	3.29904
326.492	3.21353	671.38	3.04203	1387.57	2.6259	298.498	2.94656	627.276	2.87506	21	2.78423	77	2.98661	249	2.79898	2	2.08304	9	5.12746
333.822	2.76914	623.84	2.74775	1422.29	2.96553	290.303	3.19628	660.823	2.71954	11	4.91271	111	3.16225	311	2.84131	5	4.63304	16	2.00385
324.36	3.20895	607.688	3.16916	1383.49	2.83469	274.139	2.58949	558.137	2.74462	11	4.55999	211	3.28109	444	2.89811	2	3.17054	35	1.63492
270.907	3.06136	670.356	2.9405	1361.8	3.18369	297.551	3.13236	481.393	2.64195	9	6.57367	526	3.11723	568	2.88336	2	5.14554	7	3.16277
357.103	3.28346	662.253	3.03314	1284.4	2.81585	300.608	3.17281	629.08	2.83592	6	3.06256	412	2.75238	543	3.04005	4	6.65804	9	1.94412
341.585	3.01102	637.876	2.43429	1326.76	2.67014	317.24	2.30573	640.966	2.71617	6	1.29923	327	3.01514	468	2.89622	4	5.10179	7	3.1592
344.948	2.91975	623.799	2.86427	1235.3	2.97306	260.329	2.84226	583.868	2.82391	7	2.5059	251	2.8884	384	2.99597	4	0.483044	8	3.83197
341.982	2.54729	635.035	2.99359	1241.17	2.7088	237.608	2.81646	647.471	2.86925	8	4.50527	161	3.56876	242	2.79729	2	1.25804	15	3.62468
391.083	2.90805	630.32	2.79067	1308.68	2.67838	316.956	3.09054	527.044	2.85894	11	1.75999	76	2.60123	222	3.51934	3	1.63304	12	2.93093
321.215	3.13988	614.11	2.86057	1288.77	2.73011	325.403	2.4839	561.521	3.33046	9	4.7609	57	2.89803	186	3.31905	2	1.07054	17	2.85752
393.708	3.35693	655.183	2.98934	1239.53	2.96601	283.933	3.09968	577.403	2.88675	28	2.43215	61	4.01391	204	3.12222	5	4.49304	17	3.92076
369.826	2.61735	687.95	2.93438	1228.63	2.85727	313.175	2.61151	506.326	2.92611	73	3.10877	66	2.97523	185	2.92847	3	1.08304	17	3.86487
409.957	3.21188	678.728	2.91709	1255.65	3.0308	249.394	2.8264	548.184	2.59477	50	3.0608	49	2.50317	185	3.15255	3	4.35804	7	5.66277
356.883	2.93658	662.907	2.89205	1283.05	2.39309	257.527	3.16993	569.837	3.0666	37	3.22157	51	2.97737	140	2.74743	2	1.32054	8	3.1101
410.438	2.85187	599.258	2.7763	1269.19	2.64037	281.44	2.77327	526.775	2.81481	26	2.41782	68	2.50332	157	2.45863	7	2.24733	19	3.17029
456.975	2.7794	708.616	2.86055	1310.49	2.99467	251.769	3.17882	516.008	3.34396	20	4.33365	58	2.87945	150	2.69058	5	3.70804	11	2.0118
438.111	3.18061	700.471	3.24545	1225.66	2.66679	281.605	2.79203	415.029	3.02096	6	2.8759	53	2.42106	159	3.04928	7	2.04376	9	1.6469
392.754	3.17718	670.492	3.01019	1332.8	2.74808	294.973	3.41772	470.056	3.06994	8	3.68465	67	2.53068	248	2.90159	13	4.07151	12	4.5476
409.901	2.4333	733.345	2.85105	1473.66	2.5327	272.731	2.86366	460.556	3.21407	8	3.4559	76	3.12695	345	3.15844	12	2.47263	7	3.00206
455.091	3.17405	689.064	2.78916	1273.1	2.68438	243.599	3.39163	443.538	2.82361	6	2.00423	119	2.55762	612	3.02686	12	3.08513	13	7.23558
427.996	3.51674	736.859	2.5672	1398.56	2.76483	209.14	2.87597	512.803	2.59411	8	2.66277	243	2.50514	1574	2.96148	3	4.90804	14	2.95027
437.623	2.71283	802.301	2.91104	1403.01	2.7826	213.327	3.43323	491.596	2.65665	7	2.64947	89	2.47053	1297	2.93754	4	1.97054	23	3.39461
486.901	2.9657	860.541	2.69768	1315.8	2.77902	237.529	3.18918	504.637	2.69393	7	2.5009	51	2.35815	1029	2.9997	3	1.74138	18	3.53301
546.102	3.34297	863.313	2.85014	1526.97	2.34304	198.882	3.36436	491.803	2.70344	11	2.08862	48	2.94104	862	3.04448	5	5.08304	27	3.83023
551.143	3.17682	963.382	2.99872	1428.65	2.52537	268.258	2.90124	455.441	3.83847	6	5.26256	48	3.17218	480	3.10183	5	2.89804	17	2.54429
507.235	2.6668	1038.14	2.98948	1439.31	2.78433	233.777	3.33804	524.347	2.41633	17	2.77884	48	2.78333	252	2.91495	3	4.24138	18	2.81218
509.941	3.70561	877.823	2.8895	1652.76	2.69599	246.742	1.94114	486.869	2.80929	26	3.00897	78	2.44723	175	2.8642	6	3.73721	18	2.40107
509.205	3.1021	935.498	2.93163	1705.12	2.81685	241.24	2.82985	559.16	2.74663	17	2.98796	197	2.29698	205	3.20287	3	1.61638	13	3.77788
548.475	3.03802	907.589	2.93182	1753.91	2.85214	221.731	4.0589	530.575	3.03518	12	3.46548	171	2.53347	152	3.00821	3	4.39138	18	3.74551
484.504	3.16049	925.922	2.83045	1980.76	2.76986	251.997	2.24139	523.305	2.46397	7	2.59518	109	2.6976	148	2.31359	3	3.64138	12	2.92468
440.725	2.87549	1023.73	2.95096	1928.77	3.01484	238.455	2.89445	589.357	2.58988	6	2.0684	59	2.35285	172	2.81185	3	5.99138	13	2.50673
472.346	3.38643	971.293	2.91331	1815.16	2.65273	263.578	3.27874	520.09	2.80732	7	1.33947	69	2.84212	192	2.48695	4	3.83304	12	1.5976
520.681	2.74311	876.197	2.86971	1894.25	2.86799	270.987	2.88812	533.133	2.48719	6	4.84673	60	2.64539	204	3.10563	4	1.23304	10	3.28385
433.906	2.9012	800.914	2.78269	1838.02	2.5818	260.953	2.59426	461.407	2.80623	9	2.14645	72	2.29427	159	2.66601	6	4.46638	12	2.69968
435.608	2.95799	814.135	2.99621	1858.88	2.64129	300.293	3.01907	574.711	2.66121	8	2.63715	128	2.85355	195	2.62026	5	4.53804	15	2.26635
452.984	3.40255	705.665	3.04095	1950.44	2.7287	263.958	2.49651	549.885	2.72803	29	2.00848	98	2.23669	233	2.63335	5	2.94804	17	2.75458
445.558	2.56235	835.966	2.96495	1830.91	2.94023	281.289	2.23294	565.256	2.88636	24	2.55485	109	2.73444	368	2.88776	6	3.34971	9	2.61079
455.775	2.61336	734.285	3.01465	1829.83	2.74237	229.185	3.12467	518.99	2.64389	10	2.7179	48	2.62041	748	2.6821	2	1.33304	9	2.03301
482.678	2.8186	920.734	2.85905	1637.09	2.6107	275.172	2.83621	562.812	3.45674	11	2.98408	47	2.6785	302	2.53633	3	2.39138	10	3.13135
396.861	2.61517	968.073	2.6625	1606.97	2.71286	264.999	2.48765	518.465	2.38332	10	2.1814	93	2.903	167	2.39196	4	2.32679	10	3.12385
469.646	3.14225	1002.85	2.99302	1528.01	2.74851	285.043	2.54393	529.381	2.55831	7	1.36447	109	2.92425	214	2.5668	3	3.47471	8	2.49447
474.519	3.21956	1285.89	2.92298	1629.94	2.9737	258.033	2.28366	526.728	2.74123	18	2.57756	103	3.14327	642	2.31443	2	5.50804	11	2.07544
446.631	2.8622	1253.14	2.97765	1456.09	2.81589	282.273	3.40297	537.342	2.6836	11	2.50999	157	3.08534	535	2.55197	2	11.758	7	3.93063
480.746	2.46272	1249.75	2.74078	1646.02	2.87957	261.344	2.61287	539.139	2.66444	7	4.02518	207	3.32758	323	2.83787	2	0.333044	8	2.26322
455.101	2.78352	1034.8	2.91825	1834.14	2.89729	272.211	2.79197	549.71	3.11282	8	3.29527	209	2.61	201	2.83247	2	0.883043	9	2.60801
473.788	2.90433	882.598	3.09321	2033.55	2.80705	269.942	2.57376	549.296	2.72921	7	3.33375	314	2.9579	202	2.83353	3	5.75804	7	1.93063
439.429	2.90757	949.992	2.95395	2500.77	2.89243	286.077	2.60051	459.483	2.73283	13	2.92051	273	2.95024	186	2.95018	2	5.08304	11	2.82089
446.998	2.67213	925.025	2.89565	2514.1	2.72759	272.369	2.42556	442.312	2.82188	12	1.40048	278	2.96982	153	3.2261	7	4.55447	7	2.87706
434.452	2.96965	920.831	3.12104	2475.31	2.89014	273.249	2.98081	349.743	2.83778	19	3.39037	254	2.95299	206	2.75252	3	1.62471	7	4.34135
406.634	2.58243	902.47	2.85795	2126.16	2.73432	269.268	2.57912	295.657	2.68801	17	4.58443	197	3.13292	392	2.5497	3	9.99138	11	2.97089
449.977	2.91268	845.197	2.99506	1900.83	2.75604	205.563	2.76473	297.98	2.0779	24	2.59152	134	2.60475	327	2.52115	2	1.14554	9	3.10801
426.749	3.17417	866.407	3.21891	1906.69	2.84055	212.377	2.43073	302.103	2.33931	43	2.9338	182	3.42679	325	2.70081	2	0.958044	8	2.2226
381.765	3.08302	955.67	3.08513	1870.77	2.76051	169.808	2.59274	280.681	2.56938	32	2.77277	152	2.99508	218	2.89437	4	4.17679	7	2.22706
388.386	3.29773	932.694	3.05121	1909.33	2.91948	145.91	2.84269	279.441	2.30297	42	2.9434	176	3.46034	193	2.90622	2	4.07054	8	2.02572
383.691	3.06119	966.857	2.80993	1731.63	2.89765	151.964	2.01546	263.546	2.83545	26	2.66763	276	2.755	298	2.81704	2	1.38304	10	4.23135
354.591	2.8794	825.901	2.72761	1954.23	2.67967	143.772	2.47406	266.418	2.38502	22	2.95544	502	2.86091	355	2.99659	2	0.795544	8	6.08822
380.706	2.99751	945.693	3.23023	1732.8	2.71306	148.35	2.13474	305.231	2.9099	12	4.1134	617	2.87466	370	2.97561	8	2.15804	15	1.86301
353.415	2.98311	940.497	3.31545	1942.55	3.04914	144.961	2.84599	348.574	3.12303	23	2.84937	718	2.85594	519	3.04847	6	4.17054	13	2.06827
347.862	2.57304	938.941	3.09019	1909.86	2.78426	143.074	2.36401	399.164	2.45531	10	1.9609	357	3.02716	627	3.11194	3	0.891377	39	2.55865
340.82	3.23378	933.832	3.00448	1907.09	2.77245	130.825	1.71831	381.284	3.33492	26	3.83705	232	3.07923	662	2.76075	4	1.43304	35	2.71135
312.967	2.8432	977.055	3.07697	1810.65	2.90541	139.222	1.79745	407.247	3.01565	30	2.13856	188	3.22052	902	2.84601	2	3.60804	31	2.67764
327.144	2.99216	891.806	2.82124	1992.01	2.84251	138.854	2.89082	403.321	3.37035	83	2.84572	147	3.10004	853	2.81528	2	7.67054	45	3.28412
310.236	2.7582	851.43	3.03103	1743.46	2.84826	158.943	1.79317	335.436	3.20742	80	2.92871	135	3.16149	832	2.97612	2	2.40804	25	2.63635
310.808	3.19177	894.866	3.07103	1802.5	2.90196	191.988	2.37844	307.166	3.75533	89	2.65123	146	2.69113	789	3.00734	3	1.22471	44	2.68623
331.638	3.09783	856.491	3.14593	1881.65	2.70721	195.99	3.77127	423.332	3.01794	42	2.46994	187	2.74429	595	3.12206	2	0.195544	43	4.07449
328.838	2.96939	844.044	2.85297	1904.61	2.76266	211.49	3.09555	425.367	2.82783	19	2.6809	191	3.16787	432	3.15374	2	12.133	36	2.74343
280.365	2.95985	757.431	2.86982	1721.96	2.86405	209.561	3.45881	459.927	2.88651	16	2.28527	292	2.73062	540	2.96833	3	4.33304	34	2.7737
301.348	3.43249	737.974	3.02948	1790.55	2.69075	165.843	3.04232	485.379	2.53341	17	4.61913	389	2.95657	460	2.81023	5	3.60304	20	3.57135
267.638	2.84475	786.454	3.26857	1871.37	2.95042	150.881	3.73499	380.707	3.13797	18	3.70006	357	2.48604	510	3.30957	5	1.61804	22	2.34135
276.338	3.44547	742.228	2.67335	1753.78	2.81971	210.775	2.68166	409.975	3.37892	27	2.32293	203	2.87903	854	2.79852	3	0.641377	19	3.44661
278.003	3.12058	796.031	2.87146	1566	2.94263	193.837	3.08362	468.062	2.61589	31	3.87251	179	2.67288	1540	2.89969	4	1.90804	19	3.29661
283.983	3.11659	753.127	2.82146	1512.51	2.80651	227.236	3.08824	444.788	3.21525	24	3.1586	174	2.62011	1902	2.92252	4	3.02679	16	4.09916
276.569	2.89754	799.812	3.12389	1486.5	2.8816	256.193	2.43562	448.55	2.78679	38	2.61484	224	2.69618	2152	2.97812	4	1.44554	15	3.19635
276.305	2.79516	877.849	2.94372	1591.1	2.51987	197.404	3.2493	540.432	2.32797	51	3.13335	181	3.16174	1205	2.9243	2	3.75804	7	2.02706
268.553	3.23049	798.395	3.56971	1587.78	2.955	199.145	3.11725	530.488	2.9474	54	2.49941	112	2.92281	680	2.82877	2	3.05804	19	3.32292
271.697	3.32158	874.355	2.78391	1664.67	2.66175	128.674	2.77601	521.219	2.67277	31	3.09106	69	2.64755	526	3.01721	3	0.22471	15	2.13635
290.033	2.47965	909.223	2.69861	1623.64	2.729	230.181	3.27247	359.725	2.36403	22	3.13794	74	3.24125	445	2.89707	4	0.939294	29	3.01204
271.977	3.00087	836.469	2.73655	1745.17	2.88415	212.924	3.79663	463.633	2.67504	22	2.14612	56	3.33361	460	3.34489	5	4.65304	10	2.68385
277.805	2.51984	899.976	3.01986	1744.85	2.85135	220.327	2.66245	446.381	2.95079	33	3.69726	48	3.20385	459	2.9535	4	1.58929	14	3.21099
295.183	2.53293	878.795	2.82334	1745.35	3.01076	270.296	2.71719	422.236	2.82324	28	2.41393	55	3.3554	607	2.5773	8	4.91429	14	3.3967
285.263	2.82251	832.684	3.0406	1790.35	2.98782	274.307	3.36196	403.907	3.00901	19	2.37195	75	2.82431	688	3.10227	6	1.38304	14	5.48956
278.099	3.12826	791.476	2.98809	1835.18	2.63347	270.111	2.39809	434.15	2.33976	10	2.7789	213	2.66226	941	2.85325	7	3.55804	8	3.65072
264.965	2.86647	782.013	3.12723	1757.95	2.77657	179.682	2.98648	517.876	3.50926	10	1.0279	355	2.92614	1192	2.92063	8	1.74242	12	4.38926
326.014	2.65773	860.601	2.97314	1776.32	2.73732	236.696	2.74459	478.302	2.46547	8	1.32965	351	2.68504	1040	2.66543	13	4.88304	13	3.19135
287.918	3.17452	889.704	2.90757	1811.88	2.84163	217.815	3.16805	534.493	2.91855	7	2.44661	146	2.56777	609	2.83012	13	2.16189	14	4.13063
261.383	2.92828	892.902	2.86148	1706.78	3.05383	224.853	2.8231	386.427	2.78557	8	2.79965	126	3.12519	592	3.01647	14	2.77769	16	2.2226
345.57	2.37407	778.529	2.66389	1661.38	2.86372	195.738	2.72599	285.678	3.49442	11	2.97999	54	3.08985	526	2.59015	13	1.66189	14	5.05206
274.129	3.38913	928.242	2.66161	1594.88	2.79877	221.54	2.42851	447.767	2.56504	7	2.59233	57	2.29987	666	2.81532	12	2.83929	19	2.1624
311.595	2.9165	793.022	2.82184	1744.15	2.91432	250.679	3.65881	425.848	2.87215	6	2.70006	48	2.97114	523	2.88035	8	3.17992	14	2.51635
311.603	2.96631	884.669	2.78872	1849.14	2.99277	239.999	2.0281	431.358	2.78972	10	5.6924	45	3.42186	332	3.01655	8	3.03929	17	3.08546
335.081	2.9923	680.203	2.96496	1837.88	3.11895	282.26	2.76598	464.344	2.95445	10	2.4529	86	2.75996	237	2.67684	8	1.87992	11	3.5868
359.866	2.80362	814.546	3.01132	1668.01	2.95658	207.305	2.96725	474.184	3.33139	26	1.84205	71	3.13073	181	3.03907	7	3.54376	23	3.91417
364.498	3.19969	860.611	2.63318	1893.86	3.18587	134.836	3.9859	359.228	2.89917	50	2.6998	56	3.08817	152	3.03472	9	1.89971	17	4.26193
415.424	2.61468	841.052	3.58845	1807.69	2.97734	208.25	2.61622	485.153	3.36801	41	2.6637	45	2.72831	143	3.18546	4	5.85804	26	3.79423
358.774	2.69878	874.367	2.87004	1746.12	2.80843	232.319	2.8205	485.012	3.06677	17	3.30031	54	3.58818	155	3.04328	8	1.56742	23	3.13917
364.654	3.19051	898.645	2.91648	1335.01	2.93604	205.986	2.77873	475.888	2.83003	17	1.87943	47	2.77839	213	3.43866	6	3.75388	23	2.75004
362.128	2.97655	967.35	3.06927	1751.24	2.79721	240.458	3.18253	497.482	3.16984	10	2.2154	65	2.60131	233	3.44814	4	1.92054	29	3.18445
372.403	2.81309	934.026	2.97634	1811.02	3.04358	249.905	3.22591	522.928	3.03888	12	3.7534	62	3.06547	662	2.88574	3	0.59971	25	1.80235
413.001	2.82107	899.209	3.0839	1760.93	2.86929	166.788	3.25908	531.611	2.85751	6	3.16006	71	4.01362	1100	2.87868	2	3.55804	32	4.61635
383.852	2.74398	892.394	2.83647	1751.86	3.00045	227.621	2.89065	532.025	2.69455	11	1.61908	88	2.51571	1128	2.74286	2	0.245544	47	2.64347
364.39	2.95414	953.415	2.88325	1805.13	2.7612	233.578	3.47449	580.818	2.53734	12	3.86048	73	3.08401	438	2.83713	2	4.22054	26	3.07885
329.749	2.71646	980.205	2.67719	1939.92	2.79026	232.838	3.53222	591.146	3.41027	12	4.0309	67	2.67501	370	2.98103	2	7.68304	32	3.064
335.741	2.92579	930.881	2.76712	1935.58	2.8488	237.595	3.35867	591.472	2.86566	13	2.90782	106	2.69936	211	3.11673	3	4.37471	29	4.46635
310.567	2.61332	990.586	2.78498	1951.98	2.7811	274.027	2.95982	678.565	2.70851	6	2.72756	175	2.52294	162	2.51127	3	1.27471	20	3.4376
313.824	2.97204	1054.04	3.07915	1707.93	2.74956	273.74	3.35286	555.64	3.11861	13	2.06705	196	2.43533	144	2.8799	2	3.30804	30	2.42301
318.314	2.4526	1115.65	2.89981	1845.56	2.96646	274.399	2.55719	629.833	3.0503	23	2.73264	214	3.05587	180	2.98328	3	10.3164	19	4.17029
348.559	2.97386	1201.87	2.7324	1973.85	2.77851	311.514	2.3992	281.651	3.10194	35	2.33947	197	2.67066	158	3.08835	2	4.32054	21	3.43301
364.414	2.5859	1223.58	3.29069	1935.05	2.77647	270.232	3.92295	501.548	2.86282	26	3.6482	126	2.54015	245	2.92892	7	2.08304	31	3.32925
396.549	2.3916	1160.28	3.02038	1943.81	2.86466	310.001	3.16415	526.906	3.14685	33	2.0362	82	2.86324	221	3.09555	3	2.72471	16	3.0601
480	3.13416	1263.05	3.00793	2113.03	2.99432	344.193	2.8396	519.139	2.86589	20	2.1144	61	2.56408	161	3.77348	2	2.80804	24	4.6403
514.746	3.12355	1144.32	3.27272	2245.94	2.8912	261.927	3.30992	580.24	3.06566	10	2.0289	76	3.06149	143	2.75731	2	1.13304	18	3.07468
491.609	3.19196	1298.9	3.15318	2306.33	3.01574	321.78	2.92563	579.42	3.11455	9	3.7009	120	3.15256	225	2.89339	2	1.42054	24	3.79447
419.798	3.23664	1401.02	2.7676	2361.71	3.132	155.483	2.98425	664.709	3.07734	6	2.2434	55	3.8744	217	3.29959	2	6.57054	15	3.00968
410.035	3.20757	1255.36	3.27059	2395.27	3.05714	250.78	2.8575	296.194	3.04424	24	3.05798	48	3.2402	220	3.18869	4	1.32679	27	2.16635
413.26	2.84011	1146.27	3.23066	2496.85	2.90263	269.944	3.20885	574.885	2.65152	9	3.91145	71	2.71594	251	2.64227	7	3.22947	29	2.60772
406.701	2.83765	1124.93	3.02392	2377.14	3.0393	259.407	2.64098	664.85	2.58206	7	2.58875	55	2.20913	267	2.80455	3	1.39971	21	2.95563
415.243	2.95407	1161.42	3.00757	2560.4	2.9522	265.633	2.96062	600.226	2.95931	18	3.56867	139	2.57901	248	2.89754	4	7.34554	20	2.4251
347.679	2.9671	998.46	2.99741	2709.06	3.00645	297.363	3.06712	620.298	3.04721	28	3.45732	235	3.1361	334	2.84485	7	2.38304	24	3.43614
459.28	2.88105	1047.51	2.8853	2552.6	3.01565	335.644	3.50519	480.071	2.76603	42	2.70744	359	2.81213	531	2.68373	3	1.79971	10	3.69135
360.319	3.10424	1041.73	2.79673	2389.66	3.01054	148.185	3.03356	532.206	2.44391	50	2.4924	407	2.82374	602	2.46521	8	4.22054	17	2.28546
402.945	3.04476	1024.84	3.09398	2284.78	2.78542	277.889	2.65978	514.927	3.04924	22	3.30408	228	2.96228	650	2.83533	2	2.09554	7	2.66635
414.833	3.13266	1060.98	2.73627	2235.52	2.80989	329.161	2.82745	437.106	2.7314	11	2.69635	112	2.96428	537	2.5939	9	3.21915	14	3.30206
393.377	3.39498	1136.4	3.18653	2131.32	2.96466	279.773	3.63812	446.794	2.70191	8	4.6159	60	2.47322	422	2.9102	3	1.74138	9	2.48301
323.835	2.81301	1003.05	2.81354	2031.7	2.74067	309.346	3.32104	472.951	3.08327	6	1.1634	72	3.35413	268	2.86023	5	3.94304	7	2.29135
415.376	2.91186	1079.37	3.00883	2119.73	2.8891	237.715	2.82397	527.905	2.79266	13	3.13474	55	2.48331	193	2.59907	9	1.26915	10	5.13885
311.516	2.47778	1073.93	2.88861	2148.57	2.82391	264.725	2.66425	504.875	2.79578	9	2.91534	97	3.01881	255	2.97564	3	2.21638	8	1.83822
397.935	2.57742	1144.5	2.68656	2166.36	3.01646	259.725	3.02289	525.048	2.89612	9	2.11256	77	2.87557	398	3.10307	2	4.19554	15	1.80801
341.22	2.27452	1098.43	3.31563	2376.21	2.99139	224.019	3.1355	519.882	2.75458	7	3.32447	56	3.01209	176	3.25616	4	3.84554	13	3.20673
368.237	2.67392	1080.18	2.7638	2044.73	2.75748	239.855	3.10264	486.928	3.05521	8	4.28152	46	3.1715	141	3.16057	3	2.06638	17	4.03546
364.424	2.88827	1084.11	2.91765	2404.23	3.10413	227.383	2.32038	332.495	2.62577	7	2.09447	53	3.3188	187	2.84919	2	4.02054	8	3.30385
358.822	3.364	1093.16	2.93452	2200.04	2.8183	283.632	2.82102	501.403	3.10236	8	2.9134	47	2.75616	192	2.72122	2	0.895544	21	3.36992
369.135	3.23648	1025.5	3.0329	2122.91	2.78635	243.286	3.00847	489.095	3.1393	9	1.14034	47	3.52127	491	2.70946	2	0.958044	19	2.35977
345.455	2.93694	996.344	2.97453	2236.09	2.77472	229.396	2.97795	458.95	2.99699	7	2.16661	56	2.91343	758	2.78846	4	2.82054	13	3.04904
323.155	3.3168	1078.19	2.72619	2308.5	2.92939	269.83	2.50566	372.98	2.51977	14	3.44733	67	2.50755	1159	2.80335	6	3.39138	19	2.15977
332.671	3.24666	1008.39	2.94221	2212.83	2.87866	236.178	2.79614	451.47	2.79228	28	2.75358	132	2.68626	1249	2.89897	3	2.19138	13	3.48558
314.08	2.94116	904.966	2.79282	2241.24	2.66396	168.906	2.97058	517.282	2.65649	31	1.97767	227	3.02769	698	2.8573	6	2.96638	14	3.5842
347.807	2.97254	916.878	2.51705	2173.15	2.80496	243.427	3.00415	501.191	2.62854	42	2.89709	244	2.48486	324	2.83028	2	1.19554	25	2.42335
280.851	2.83377	864.887	2.93992	2031.53	2.76763	228.639	3.0099	493.427	3.86418	49	2.84365	339	3.06484	199	2.7934	3	2.49971	21	3.6223
366.029	3.04282	815.845	2.8912	1972.91	2.76782	242.022	3.66749	575.99	2.68237	21	2.34042	309	3.0716	208	3.04377	2	3.17054	20	2.3301
369.489	3.02038	873.096	2.76905	2116.91	2.7341	192.005	2.7209	486.356	2.40486	21	1.93328	258	2.65796	190	3.26752	5	3.08804	26	2.94038
367.167	3.40084	849.364	2.83277	1905.17	2.78616	222.882	2.88496	561.897	2.88477	9	6.79534	148	3.08767	289	2.99876	4	1.12679	22	1.88225
330.172	3.0862	806.169	2.73433	1784.46	2.79091	243.829	3.01115	518.065	2.99787	8	4.16277	72	3.40107	211	2.77244	2	1.37054	23	3.462
367.252	2.89783	801.866	3.01743	1878.54	3.143	249.163	2.90784	351.059	3.28108	6	3.67506	48	3.18552	196	3.04595	3	1.56638	12	3.81218
390.752	2.93902	788.344	2.99353	1608.75	2.73039	255.016	4.58505	557.185	2.55807	6	1.7059	49	2.73592	162	2.91306	3	1.09138	10	2.69885
372.822	3.24221	784.491	3.1237	1797.13	2.90905	300.886	2.41367	593.481	2.51678	10	4.9139	46	3.27053	158	2.73316	7	3.60447	15	2.30968
377.649	3.52819	773.147	2.76715	1761.95	2.98067	267.148	2.41084	566.59	3.12077	8	2.8359	47	2.88073	155	3.11961	2	2.23304	13	2.32404
362.832	2.80117	714.852	3.10274	1706.02	2.72363	297.453	3.04303	498.181	2.73048	10	2.5179	63	3.36182	199	2.92574	4	2.21429	15	2.74968
377.73	2.90005	754.265	2.84763	1652.25	2.64105	268.017	3.30335	513.839	2.76667	12	3.95298	47	2.26499	380	2.7053	6	4.24971	24	2.99239
366.004	2.76304	624.305	3.02242	1598.81	2.89408	169.711	2.90687	564.731	2.38675	20	2.78065	112	2.99334	684	3.01641	3	4.29138	15	1.70468
367.105	2.45729	677.193	3.17511	1450.94	2.797	295.218	2.59041	500.611	2.8211	29	2.93331	188	2.40605	757	2.70233	13	3.62343	11	2.46635
326.915	2.75353	654.584	2.84785	1502.1	2.79301	290.945	2.58932	482.766	3.02009	9	1.73701	217	2.74623	1021	3.03546	2	2.58304	10	2.38635
351.717	3.03197	633.165	3.21695	1597.18	2.98005	296.716	3.03481	298.739	2.9534	6	1.63173	65	2.70331	992	3.13965	4	6.13929	15	3.10468
376.276	3.1595	697.349	2.52109	1504.49	2.9314	242.786	2.85994	329.033	2.63376	8	2.01465	47	2.68776	800	2.88796	2	0.508043	9	3.73301
393.068	2.91033	610.083	2.81685	1380	2.94954	258.195	2.51057	476.268	2.75114	10	3.5789	46	2.38172	468	3.06155	5	3.33804	11	1.51635
350.339	2.84863	660.182	2.80462	1450.55	3.12621	280.329	3.00833	519.195	2.09376	8	0.979646	73	2.95065	227	3.13718	4	3.28304	7	1.91635
389.82	2.73587	610.755	3.22238	1296.97	2.8656	259.775	3.10268	479.471	3.2604	9	1.56312	54	2.41642	181	2.57349	2	2.82054	8	2.19447
383.974	2.61951	665.85	2.88239	1369.92	3.01935	229.006	3.07395	455.848	2.61251	9	3.8259	77	2.87602	194	3.1568	2	0.320544	9	2.23857
374.213	3.0943	610.684	3.1151	1379.36	3.01854	161.926	2.98506	486.378	3.09356	11	3.08044	73	2.83058	154	3.07658	3	4.42471	10	1.26135
283.555	3.06462	616.522	3.12918	1328	2.61937	142.537	2.64769	511.831	2.26034	7	2.2559	58	2.836	162	3.07639	4	4.95804	13	2.64135
369.055	2.75257	605.991	3.12562	1241.96	2.97947	228.934	3.14271	422.018	2.53021	8	4.26527	76	2.88774	151	2.81631	3	8.34971	18	2.55385
358.532	2.62085	610.321	2.97705	1297.89	2.7366	238.083	2.19431	320.629	2.77701	7	1.29375	120	2.34614	165	2.75386	6	4.68304	15	3.96468
410.917	3.3312	691.709	3.00296	1294.05	2.98105	231.445	3.57287	304.79	2.5532	9	2.90923	114	2.10627	305	2.81935	3	4.12471	15	2.21635
350.439	2.59124	713.066	2.95142	1209.39	2.77114	215.714	2.66156	327.953	2.63674	10	2.0454	201	2.57426	638	2.8508	6	3.89554	17	2.09135
378.904	2.91338	669.706	2.97961	1285.67	2.72049	229.396	3.41444	269.419	3.24951	17	0.962367	281	2.74568	667	2.7925	6	2.43304	18	2.5344
409.336	3.15907	673.762	2.98949	1276.41	3.23953	241.228	2.27535	298.529	3.10285	28	2.64268	158	2.8793	172	3.08738	7	3.85447	17	2.29576
406.148	2.78825	691.872	3.2281	1274.03	3.17292	215.246	2.95624	260.852	2.99456	39	2.15179	90	3.4652	158	2.83047	7	4.57947	34	3.05899
395.704	2.70197	761.99	3.03157	1230.92	2.66591	164.556	2.79944	282.181	2.50234	20	3.53465	155	3.01986	151	2.76532	3	7.05804	37	3.54675
381.04	3.40999	746.864	2.77263	1218.35	3.04127	143.573	2.42399	285.47	2.86412	24	4.33715	222	2.53344	156	3.23032	5	3.82304	36	3.14412
393.068	2.86904	694.125	3.23358	1289.46	2.91716	179.901	2.27744	283.498	2.61577	26	2.79474	89	3.32126	144	3.14924	2	2.22054	10	2.77385
409.478	3.16744	674.409	3.19583	1328.84	3.16638	130.644	2.74049	313.319	2.91563	12	4.0684	49	2.90592	191	2.88704	3	4.15804	8	1.80385
396.841	2.84919	678.219	3.19911	1513.26	2.77552	146.72	3.48081	267.962	3.48479	7	3.90661	96	2.46849	157	2.68356	4	5.68929	9	3.14412
411.986	3.2952	706.35	2.95438	1352.78	2.84398	132.515	2.99454	367.107	3.14293	6	3.00506	87	2.44387	232	3.11692	3	2.04971	13	3.01058
461.974	3.13276	699.878	2.70689	1232.99	2.6745	150.089	2.19118	383.968	2.66794	6	1.6709	136	2.86123	210	2.69421	4	1.47679	15	3.41635
482.154	2.84708	673.765	2.806	1310.68	2.69269	138.171	1.9573	329.075	3.19778	6	1.3759	123	2.44567	173	2.853	2	1.52054	11	5.46635
510.124	3.50702	671.973	2.52973	1391.65	2.68507	132.723	2.94498	453.214	2.76892	11	3.2359	63	3.49047	180	2.84048	2	3.89554	14	3.50563
476.51	2.61664	917.2	3.02442	1568.96	2.73409	151.043	2.34051	446.361	2.55428	8	2.52902	60	3.27248	243	2.63477	4	2.73304	18	2.32051
536.509	2.97983	957.143	2.8571	1515.06	2.89697	162.125	3.39611	394.186	2.748	13	1.5282	73	2.72072	406	2.57874	4	2.27054	22	2.20498
532.869	3.10152	1051.63	2.76138	1305.99	2.9195	148.281	3.18063	338.56	2.96673	15	1.5789	82	3.11506	420	2.66701	2	9.70804	22	2.50953
539.294	3.06284	1103.8	2.77437	1330.82	2.74956	187.87	3.06075	480.439	2.68945	9	3.47034	77	3.13018	686	2.74899	5	2.83304	21	2.29611
501.856	3.78699	1007.72	2.687	1320.58	2.77451	191.124	2.98276	453.601	2.53678	8	2.43777	137	3.12016	905	2.82209	5	3.42804	33	3.10574
572.752	2.94254	942.587	2.92117	1452.19	2.60605	156.137	3.96011	455.916	2.49502	9	2.42867	180	2.817	523	3.25552	8	1.19867	34	3.93326
503.568	2.84866	893.594	2.9752	1451.11	2.6639	232.064	2.59142	406.674	3.09384	10	1.0504	282	3.04731	309	3.08952	4	2.53304	38	3.26371
497.895	3.11499	957.404	2.80476	1396.05	2.72827	229.91	2.57956	468.065	2.84926	23	3.93003	321	2.92048	470	2.86201	3	2.05804	27	2.14783
492.896	2.87874	1044.97	3.00008	1371.47	3.00835	209.094	2.44875	471.603	2.36011	19	2.63195	288	2.82154	678	2.75191	2	6.07054	33	3.0921
493.815	2.90902	1175.18	2.52587	1868.68	2.60619	168.132	3.63268	448.4	2.74852	39	3.01385	356	3.01473	261	2.8144	7	5.07233	21	1.49611
434.892	3.02534	991.576	2.61552	2022.54	2.58205	227.128	2.59506	516.654	3.43756	43	2.85101	470	3.14015	150	2.61338	2	2.14554	27	2.55894
436.585	2.71776	1008.17	2.8478	2164.32	2.62157	233.545	2.92887	518.346	2.67248	32	3.08324	329	2.77493	315	2.53012	4	1.41429	21	3.01992
450.12	3.0056	809.462	2.90325	2180.74	2.77466	231.243	2.5563	488.302	3.13959	32	3.75027	331	2.69708	298	2.70174	2	4.35804	17	1.56782
408.16	2.69821	722.26	2.72716	2116.88	2.92438	219.893	2.92548	481.018	3.15136	55	2.37626	222	2.93862	376	3.00056	5	0.518043	18	2.96496
434.74	2.73291	798.598	2.92727	1893.21	2.724	221.548	3.08338	546.778	2.94906	47	3.17334	193	2.893	344	2.53671	4	0.945543	19	2.97819
522.933	2.68071	734.383	2.77882	1798.42	2.80636	239.633	2.09217	512.218	2.73174	43	2.39322	277	2.86136	235	2.94656	2	0.370544	23	2.09243
426.545	3.35835	775.89	2.63061	1908.27	2.81581	240.678	2.87397	514.301	3.09459	25	2.9861	272	2.89507	221	2.88058	4	1.95179	22	1.31748
529.578	3.17423	712.91	3.25403	2222.97	2.76646	259.167	3.06313	486.165	2.77019	21	2.9378	351	3.28642	201	2.68576	3	8.08304	12	1.83926
423.653	2.58487	871.924	2.82958	2312.34	2.63451	268.17	2.57119	487.023	3.2456	41	2.63431	529	2.85675	260	2.95621	2	1.58304	7	1.21277
435.384	2.5923	959.669	3.16898	1894.16	2.77903	236.352	3.53821	505.624	2.41972	42	2.77066	911	2.94286	299	2.83891	2	3.30804	13	1.23365
481.744	2.79072	1200.38	3.08647	2054.18	2.76573	223.652	3.57647	435.684	3.09423	48	3.5386	533	2.95537	411	3.09269	3	2.54971	11	3.33453
482.617	2.77382	1092.61	2.85344	1679.39	2.74865	285.433	2.56446	437.376	3.26924	55	2.85835	363	2.93357	636	2.95033	2	3.85804	11	3.89135
501.667	3.02555	947.25	2.70448	1493.79	2.86457	259.362	2.9309	540.302	2.99146	118	2.48124	188	3.01012	858	2.99608	2	0.770544	8	7.8101
481.907	2.95636	932.204	2.90842	1572.07	2.72205	261.77	3.46875	455.086	2.48684	61	2.47852	129	2.79174	1097	2.81924	2	5.14554	7	2.20563
447.26	3.56496	849.069	2.88252	1536.37	2.66019	252.804	3.33205	452.824	2.79996	55	2.72162	78	3.42415	945	2.80125	2	1.78304	9	1.70246
449.002	3.30347	842.5	3.12971	1479.37	2.94738	245.755	3.28713	471.009	3.02708	21	2.9209	100	2.86821	1063	2.98829	2	4.17054	10	1.41885
410.04	3.19446	864.28	2.93313	1429.45	2.60059	259.81	2.55365	455.356	2.53352	21	2.06494	101	2.95407	1558	2.98703	5	3.41304	7	1.06277
444.908	2.57214	841.162	2.9733	1715.49	2.97172	212.728	2.60523	447.212	3.23682	11	4.02681	129	3.24601	1039	2.70347	4	1.36429	8	4.48822
409.691	2.73671	848.317	2.90204	1851.43	2.93486	217.847	3.41015	459.468	2.4029	17	2.86737	116	2.44065	996	2.74909	4	4.29554	7	8.16635
412.779	2.80765	861.444	2.86575	2241.26	2.63801	281.208	2.85257	531.456	2.74693	24	3.29027	114	2.99303	696	2.92001	3	2.79971	7	4.71277
381.715	3.15367	834.015	2.93341	2115.41	2.89817	224.714	2.40389	468.42	2.95481	13	1.28705	197	3.08008	589	2.97387	2	4.02054	10	1.76135
360.641	3.16507	900.171	3.17486	1856.17	2.75224	222.895	2.74757	441.546	2.66154	11	5.27226	265	2.8315	863	3.02279	7	1.74019	8	2.50697
348.714	2.75873	833.357	2.93055	1789.7	2.79375	237.85	3.20595	481.383	3.06443	22	2.57408	390	2.80753	846	3.13041	2	1.47054	8	3.27572
348.535	2.49304	905.283	2.80669	1677.72	2.76686	230.046	2.23344	430.56	3.45119	38	3.50695	195	2.89913	1047	2.99981	2	0.433044	9	3.65801
398.678	2.70557	884.54	2.92731	1777.22	2.61785	230.61	3.03711	466.842	2.88447	46	3.20677	174	2.42094	1701	2.93123	2	1.14554	9	3.82468
362.28	2.5977	879.851	3.19634	1770.65	2.85558	240.357	2.26679	558.958	3.18676	27	3.10071	206	2.42655	2887	2.9354	2	0.945543	9	2.88301
348.348	2.68675	919.813	2.60491	1643.41	2.84235	259.67	2.1728	500.766	3.05159	18	2.70756	113	3.26903	1696	2.92292	3	4.25804	12	2.00385
330.32	3.0257	990.231	2.96821	1734.03	2.77309	233.806	3.04585	450.381	2.80566	33	2.64787	91	3.69597	1092	2.86379	6	2.39138	10	3.59385
327.401	2.34794	977.485	2.87887	1739.58	2.96296	218.159	2.39549	529.065	3.32268	13	2.07551	50	2.68531	585	2.7898	5	0.378044	19	2.20713
320.35	3.73732	914.814	2.94765	1614.09	2.76478	244.274	3.5532	579.003	2.80571	9	6.3109	51	3.1056	374	2.96583	13	2.13497	17	2.35458
349.107	3.11391	883.424	2.55902	1726.11	3.14425	216.959	4.45601	629.384	2.62789	6	2.58923	47	3.2069	298	3.28681	9	3.18304	28	3.02349
288.922	3.31484	936.924	3.02933	1713.18	2.8195	256.424	2.40077	592.816	2.57398	6	2.5084	61	2.97703	354	3.03268	13	2.13304	17	2.66929
328.383	2.82827	971.853	2.83753	1837.47	2.81352	279.419	2.62267	605.94	2.99363	6	3.44006	57	3.17505	341	2.62118	7	3.43662	28	3.35117
297.666	3.17661	873.172	2.89897	1791.44	2.88108	266.163	2.7155	350.203	3.76453	8	3.48465	239	2.76048	395	3.1594	6	4.24138	35	2.7542
295.985	2.48313	903.475	3.16402	1717.05	2.95049	241.768	2.92342	642.174	2.7407	8	4.34965	482	2.87346	357	2.73362	7	3.91161	27	2.58764
310.646	3.16565	770.043	3.33537	1849.15	2.90133	280.238	3.36156	650.064	3.33382	11	2.66681	233	2.49962	389	2.97418	6	1.73721	43	2.19193
274.273	2.88266	898.08	2.97351	1828.2	2.79236	301.572	2.91592	665.653	2.92541	33	2.85923	158	2.49518	663	3.08588	8	2.89867	35	2.65777
276.236	2.78228	858.093	2.98428	1975.09	2.85953	311.38	2.74422	626.213	2.57429	62	2.73815	102	3.12492	873	2.82238	10	3.48554	35	3.14635
291.624	2.82596	807.759	3.15779	1743.29	2.68081	295.071	2.75424	546.801	3.22398	29	2.47745	79	2.77442	1162	2.73394	9	1.3636	25	4.08535
284.582	2.77501	823.093	2.78486	1726.96	2.52217	313.659	3.09025	600.843	2.8843	21	2.11375	70	3.36067	589	2.91903	10	1.01054	26	2.36154
290.703	2.57272	880.253	2.95532	1824.08	2.96055	172.464	4.1926	644.126	2.82231	13	2.37551	55	3.43176	618	2.8887	14	4.7509	25	3.05735
289.042	2.99366	873.036	2.85761	1978.06	2.84698	334.665	3.24274	662.63	2.54273	7	1.35661	64	3.50742	713	2.75935	15	2.25471	14	4.70742
258.196	2.82812	905.863	3.11359	1853.41	2.6784	321.523	3.26615	690.808	2.71784	6	2.97673	53	3.47304	355	3.14507	8	1.75492	19	3.89398
260.073	2.91306	1045.21	3.10975	1726.26	2.85209	329.389	2.67022	613.284	3.13287	7	2.5459	48	3.44864	273	3.16307	4	1.05804	18	5.6344
260.771	2.91745	1066.42	2.69575	1697.87	3.05907	321.299	2.6706	696.081	2.87036	7	3.61518	56	3.60192	177	3.05503	5	2.73804	16	2.77416
271.537	2.73474	1009.29	3.05168	1740.85	2.85218	278.876	3.06135	648.113	2.77266	6	5.29506	67	3.64926	145	3.15914	8	3.08304	15	3.16468
271.856	2.88822	981.471	2.90549	1769.27	2.94302	308.4	3.0621	627.814	2.54168	6	4.44923	56	2.91638	145	2.9728	6	1.06638	18	4.50801
289.35	2.95677	886.462	3.27816	1702.44	3.0073	340.587	2.97144	568.469	3.1077	9	6.12812	51	3.0458	139	3.05989	5	0.843043	14	5.0967
282.171	2.47248	864.079	3.11237	1635.29	2.94355	316.878	2.62209	552.625	2.32186	6	3.07423	45	2.62898	169	2.70241	7	2.43662	12	4.14135
305.727	3.26836	797.314	2.85309	1625.38	2.69238	369.819	2.90946	557.419	2.6606	9	3.74256	54	2.37457	196	2.97663	3	0.683044	12	2.34551
294.486	2.59894	905.474	2.96853	1798.06	2.74553	318.801	3.51895	530.761	2.89283	7	1.97161	52	3.07175	718	2.79265	4	4.19554	11	1.40953
340.556	2.85011	909.42	2.97486	1799.88	2.58744	351.414	3.0184	511.424	2.95058	8	2.20715	82	2.56464	1520	2.84015	5	7.63804	8	1.44135
285.681	3.03689	1023.9	3.0771	1998.13	2.60874	313.403	3.05817	494.454	2.75711	16	2.15871	140	2.59524	801	2.79718	3	1.01638	15	4.29634
285.965	2.87814	1093.12	2.98215	2087.27	2.97648	303.919	2.78599	425.598	2.75012	25	2.2563	211	2.74879	503	2.7371	4	2.36429	9	5.11079
284.626	2.96066	917.758	2.67034	1887.67	3.02262	271.252	3.39274	442.398	2.83101	9	4.53756	76	2.78794	315	2.91941	4	2.04554	9	3.36357
273.615	2.23947	954.119	2.99004	1981.99	2.93406	274.81	2.89873	491.899	2.60915	19	3.10353	83	2.86151	239	2.76164	3	2.55804	15	2.01635
299.452	2.86974	907.114	2.90484	1775.32	3.01238	295.969	2.31154	507.146	3.16659	9	2.21979	59	3.17488	213	3.22564	4	2.97679	12	3.37468
300.158	2.77789	874.849	3.19886	1800.24	3.13415	278.759	2.43563	467.784	2.78049	8	4.01152	68	2.90369	191	3.13719	2	0.645544	12	1.8601
262.712	3.38822	929.807	3.19531	1634.27	3.06874	261.007	3.51244	452.646	2.65371	7	4.66947	70	2.75081	154	3.50658	3	2.50804	10	2.50885
291.934	2.76247	949.913	3.07434	1710.94	3.02836	271.082	2.39404	294.876	2.93676	8	4.22965	63	4.1588	141	4.01837	2	2.30804	16	3.71791
342.229	2.87093	934.967	2.78835	1843.37	2.79866	186.557	3.08522	421.06	2.81768	11	0.959078	56	2.75361	186	3.15297	3	5.68304	14	2.05742
388.798	2.69689	881.132	3.29973	2128.23	2.9027	214.074	2.87219	462.417	2.59791	6	2.4659	78	2.18723	163	2.90952	4	1.07679	17	3.3884
433.314	2.86989	970.718	2.83931	2114.69	2.76599	225.814	3.07133	512.938	2.95537	7	3.01518	45	4.59898	182	3.16248	2	0.883043	16	3.00228
408.712	2.72646	998.946	3.22734	1966.82	2.94246	242.631	3.87997	348.667	2.98808	6	4.24006	49	2.4751	157	3.17003	2	3.97054	12	4.27676
407.964	3.00261	926.725	3.11305	1880.66	2.90515	233.11	3.52315	470.855	3.09062	17	3.05943	55	3.12776	183	3.02118	3	6.61638	24	2.68197
364.848	3.1072	923.402	3.1737	1858.1	2.78948	244.433	2.93057	507.047	2.87847	23	2.73177	114	2.66347	175	2.97517	7	2.02233	22	2.69703
354.984	2.71456	964.03	2.64271	1660.25	2.78327	153.974	3.07973	547.971	3.01896	16	2.06777	176	2.86162	177	3.23291	5	3.41304	19	2.6374
376.526	3.39058	1005.38	2.82997	1853.7	2.90256	223.079	2.78029	454.263	2.96246	12	1.85048	131	2.78046	185	3.00107	3	2.54138	28	2.71902
447.158	2.90445	1025.23	2.57199	1858.89	3.09051	239.267	3.04382	461.699	2.94433	31	2.74848	114	2.65636	187	2.99036	5	1.73804	27	3.18486
490.133	2.80387	1011.1	2.94007	1941.73	2.96281	273.374	3.01646	607.893	3.07235	34	3.1309	232	2.89585	155	2.63696	6	2.53304	35	3.21777
397.437	2.71022	1001.74	3.03637	1877.12	3.04956	157.892	3.3075	588.194	3.35193	15	2.30556	234	2.99251	230	2.60228	10	3.05554	60	3.6501
410.13	3.06214	1007.3	2.70412	1878.24	3.06381	231.388	2.92154	592.003	2.86467	10	2.9604	125	2.99423	427	2.62843	7	2.14376	51	3.38301
330.252	2.80612	1039.43	3.4476	1913.9	2.77286	253.505	3.11548	629.999	2.77989	6	1.81173	56	3.56102	627	2.66835	9	1.54693	33	3.67089
322.722	2.40703	1092.21	2.99985	1878.23	2.91052	283.949	3.30613	588.469	2.54706	15	2.7219	60	3.17156	226	2.93754	5	0.918044	27	3.9469
318.913	3.16995	1143.71	2.89297	1817.93	2.82321	236.249	2.90965	579.723	3.51915	10	2.7179	70	2.85781	197	2.94422	7	4.66876	22	3.3868
271.146	2.55046	1238.91	3.11283	1938.22	2.85724	240.575	3.10754	609.558	2.88219	7	4.10161	91	3.10619	198	2.90677	8	2.86742	23	2.13591
298.54	2.63176	1264.52	3.20187	1955.14	2.79172	276.736	2.84117	594.4	2.94605	7	1.38304	48	3.0776	199	2.73194	3	2.14138	31	2.6478
308.731	3.47011	1291.06	3.06603	1913.39	2.7085	283.493	3.38592	530.699	2.70108	16	2.87433	47	2.3919	237	2.85898	3	2.14971	27	2.3682
331.007	3.14773	1338.27	2.92665	2052.68	2.7773	300.364	3.30503	470.951	3.16051	18	4.01951	45	2.55364	204	3.61653	2	1.15804	23	3.33482
383	2.84872	1367.28	2.90617	2028.98	3.03755	327.997	2.7167	481.892	2.78001	32	3.03715	46	3.02433	218	2.77492	3	4.09138	19	2.18477
452.702	2.98964	1479.69	3.14652	2194.19	3.01769	295.827	2.46032	486.89	2.56408	31	3.88444	80	2.97512	230	2.97063	3	2.90804	27	2.6719
407.949	2.68674	1326.8	3.08603	2167.98	2.89445	288.74	3.73211	454.928	2.34728	41	2.6398	159	2.67289	200	3.12733	4	3.08929	20	3.16885
344.411	2.92928	1223	2.96633	2245.18	2.79192	287.837	3.04204	466.929	3.52494	14	1.83625	240	2.8686	383	2.78084	2	3.12054	16	3.55697
378.767	2.62516	1163.99	3.18306	2288.18	2.91371	293.275	3.10804	503.258	2.7482	10	2.9624	260	2.63083	564	2.96269	2	0.770544	15	2.68301
346.552	2.49008	1131.14	3.08378	2448.57	2.76474	250.605	2.62934	425.179	2.63973	10	1.8749	243	3.36502	413	2.64256	2	3.73304	17	3.07811
377.426	2.79697	1062.79	3.07443	2409.15	3.04711	234.844	3.32364	377.034	2.46352	6	2.32673	302	3.12961	402	2.84942	4	4.57054	21	3.0342
369.809	2.91502	1046.35	2.92404	2536.5	3.00621	245.159	2.64136	420.181	3.09538	7	2.09447	128	2.78921	772	2.88556	3	6.86638	21	1.56277
348.997	3.41737	1069.89	2.83125	2534.14	3.01949	251.733	2.71509	415.604	2.97269	14	2.50411	79	3.1074	743	2.97408	4	3.18929	24	3.2601
384.319	3.21152	1087.5	2.76527	2753.06	2.86343	232.327	2.73968	431.374	2.38603	17	3.0109	60	2.48531	335	2.706	2	5.57054	25	2.51335
389.472	2.65531	1067.7	3.14186	3005.32	2.8549	245.8	3.34724	408.994	3.04264	34	3.53663	46	2.95694	214	3.32482	5	2.95804	22	2.24816
366.775	3.07118	1045.16	3.00052	2800.69	2.87281	247.822	2.499	352.754	2.91156	20	2.82265	48	2.69156	178	2.92787	6	5.72888	21	2.8842
372.305	3.23035	1095.97	2.87796	2548.98	2.98378	219.094	3.11984	336.267	2.61629	10	3.5144	46	2.384	196	2.85153	3	1.45804	9	2.73301
370.461	3.03081	1140.89	2.89444	2300.87	3.03169	196.201	2.2066	325.411	3.32042	6	1.03256	57	2.13206	240	2.93082	7	2.50447	15	3.15301
420.634	2.8775	1098.1	3.0677	2235.54	2.83518	211.496	3.72477	280.38	3.52073	7	1.66661	107	2.78821	173	2.59306	6	1.55388	13	2.55096
342.215	2.69504	1037.72	3.03082	2214.64	2.83238	208.633	3.28109	295.951	2.76408	8	4.69465	167	2.95124	148	3.29528	3	1.11638	12	3.65176
362.57	3.15806	1160.88	2.95614	2141.56	2.85393	211.088	2.68559	277.678	3.67587	10	2.3539	268	3.01598	140	2.64432	2	0.433044	10	3.03135
363.646	3.04738	1136.44	2.72878	2097.96	3.06506	179.349	2.16748	276.344	3.14013	14	4.37554	126	2.64352	155	3.00106	2	4.44554	19	2.89924
363.763	2.81336	1172.28	3.17839	2209.38	3.10054	179.175	2.64348	280.929	2.23454	18	2.05979	69	3.21574	148	3.27136	2	1.63304	9	2.67468
343.276	2.69087	1063.19	2.68374	2171.14	2.84217	170.405	2.37728	258.873	3.39435	12	2.38048	48	2.83323	142	2.47078	3	1.49971	17	3.12517
356.767	2.92053	1061.23	2.85356	2214.77	3.04141	157.556	3.63573	276.595	3.32998	11	2.82044	49	2.87623	220	2.81194	7	3.59733	16	4.11322
362.322	3.36418	1033.29	3.01096	2254.37	2.71945	149.23	3.2511	278.12	2.34547	13	4.2359	49	2.44439	473	2.97405	2	2.23304	7	1.11635
403.725	3.41067	1029.48	2.88217	2462.5	2.7254	139.904	3.28106	287.015	2.32336	12	3.00381	62	2.83491	681	2.81674	2	1.23304	10	2.85885
356.302	2.59192	979.114	2.77833	2236.58	2.82045	135.326	3.0918	301.245	2.93612	17	2.10207	86	2.46839	798	2.94297	4	2.38929	16	2.08978
360.855	2.51999	953.392	3.00381	2057.7	2.69655	138.067	1.71779	284.501	2.8288	19	2.97011	152	2.54741	790	3.22864	5	3.50804	14	4.96099
405.523	2.92203	961.34	2.97975	2319.03	2.53587	133.313	3.04329	324.284	3.11539	20	2.71415	115	2.65996	886	2.97151	5	5.12304	16	3.40697
335.575	3.16514	939.184	3.19837	2344.05	2.68927	128.858	3.70036	355.375	3.04559	18	2.57729	106	3.07215	412	2.655	4	3.49554	17	5.19723
379.913	2.69578	897.582	3.12187	2391.91	2.91425	128.282	2.15771	404.113	2.79065	38	2.04787	102	2.91144	244	2.68577	5	3.19804	19	2.95187
361.074	2.7103	812.002	3.18867	2171.67	2.91019	145.195	2.31435	440.893	3.0733	66	3.61181	89	3.31812	181	2.87918	5	1.31304	15	2.71468
338.139	2.86908	822.535	2.38568	2064.62	2.76391	141.988	1.91546	465.43	3.1509	40	3.0909	99	2.32485	140	2.86832	3	3.45804	12	2.38926
343.587	2.98793	792.764	2.72159	2098.53	2.87102	159.234	2.37806	389.937	2.54566	20	3.69165	154	2.59495	144	3.24257	5	2.41304	12	3.72676
343.735	3.23803	779.307	2.95513	2094.27	2.80939	128.825	2.62469	407.887	2.52492	87	2.40572	132	2.50758	159	2.91796	5	4.63304	20	1.87135
364.882	3.20618	787.836	3.00495	1964.71	2.81927	174.706	2.76348	409.434	2.63668	55	2.53081	123	2.89994	164	2.75385	3	3.34138	21	3.97706
351.959	3.24853	779.958	3.07174	1954.49	2.94369	187.055	2.27599	473.793	2.77961	16	3.08933	330	2.63996	278	2.40845	4	2.47054	22	4.45044
428.621	2.72972	807.211	2.86318	1999.59	2.78985	186.412	3.45854	436.38	2.54005	7	5.53875	593	2.88843	494	2.93907	3	2.59971	17	3.9384
442.221	2.58949	725.819	2.55214	1890.02	2.9261	215.024	3.6178	425.851	2.69888	7	1.58447	287	3.11271	886	2.75949	2	2.93304	10	2.80135
343.126	3.06279	757.879	2.9621	1701.65	2.82011	223.602	3.54052	510.6	2.46162	6	5.34173	185	2.80579	404	2.91115	2	1.24554	22	2.62998
385.239	3.19718	711.073	3.02833	1797.97	2.99132	199.409	2.31502	441.132	3.14535	13	2.13513	696	2.77156	210	3.05085	2	0.670544	12	4.4601
353.99	3.07061	723.766	2.94643	1687.64	2.79699	204.912	2.39635	483.404	2.58055	6	2.1434	447	2.64229	157	3.23299	5	2.30804	9	4.60801
365.013	2.82091	645.132	3.15957	1644.84	2.8271	197.242	3.28375	458.685	3.09586	8	1.37715	108	3.08674	149	2.6282	2	4.27054	19	3.0374
362.497	2.52172	686.829	3.07401	1693.24	2.76487	207.325	2.63938	542.059	2.93951	7	3.22447	73	2.83551	204	3.09643	5	1.76304	10	4.46134
355.849	2.85124	733.884	2.72618	1702.09	3.11151	203.91	2.69607	338.731	3.01656	9	2.33201	47	2.51031	328	2.57958	3	3.62471	14	3.06277
363.189	3.63222	722.355	3.11449	1680.92	2.88922	210.341	2.79781	474.959	2.88134	6	2.8884	50	2.33601	518	2.73694	3	0.358044	25	1.94935
420.181	2.83417	650.041	3.28745	1592.11	3.06683	278.761	2.59187	499.978	3.2866	10	3.7459	67	3.29419	383	2.88746	4	3.90804	9	3.29968
404.226	3.52089	649.068	2.8209	1517.58	2.87108	227.109	3.62396	531.345	2.76959	7	3.24733	66	2.76251	341	2.96481	6	3.84138	17	3.55017
411.611	2.81964	622.41	2.60475	1553	2.77225	256.426	3.18851	444.293	2.73305	6	3.09256	73	2.66729	357	2.9022	5	1.85804	12	3.3351
421.332	2.52398	606.026	2.86155	1475.77	3.01961	224.014	3.11533	547.06	2.94535	7	3.4909	64	2.81218	326	3.01866	3	3.25804	10	1.70135
382.71	3.00888	673.9	3.02995	1520.2	2.91365	281.594	3.32733	502.118	2.69733	8	4.6109	65	2.91662	380	2.64938	2	0.570543	12	2.95801
344.801	2.8443	615.224	2.76668	1431.84	3.0421	176.658	2.80105	556.111	2.80498	9	2.77867	75	3.62131	421	2.62693	2	0.308044	9	2.7719
393.709	3.25283	617.066	2.97908	1444	2.71572	238.038	2.90577	490.092	2.98638	9	4.09367	75	3.09037	404	2.80356	2	0.420544	11	3.04362
394.713	3.12543	609.87	2.8851	1358.44	2.62901	249.774	3.38128	507.144	2.38544	13	2.32436	78	3.04467	405	3.07183	2	0.758043	12	3.90385
405.879	3.043	719.709	2.79193	1252.47	2.78601	282.85	2.63101	528.554	3.1968	13	2.51551	88	2.23639	976	2.98124	5	6.15304	7	2.62349
400.601	3.00054	890.001	3.24207	1408.93	2.89696	211.208	2.65175	511.171	3.27141	15	2.75323	113	2.66106	1941	2.88487	2	7.07054	9	1.36635
375.948	2.52711	707.401	2.23174	1348.32	2.76944	268.77	2.84479	491.888	3.53073	14	2.29197	131	2.76935	891	2.79754	3	3.64138	9	1.33579
383.437	3.0618	785.052	2.95062	1263.52	2.71383	240.372	3.15236	436.711	2.37844	16	1.66215	146	3.15942	607	2.73273	2	3.74554	8	2.0601
421.973	3.17878	784.772	3.03397	1326.44	2.88857	301.476	2.55861	451.011	2.85109	23	2.80677	122	2.79023	2206	2.8895	5	1.97304	8	3.67885
363.914	2.5324	701.699	3.01973	1302.61	2.86868	240.211	2.74121	483.091	2.78601	24	2.45423	144	2.575	1388	2.9447	5	3.84304	13	2.03173
412.019	2.91765	778.875	3.26473	1254.83	2.75519	255.668	2.55888	484.65	2.83031	30	2.73473	179	2.72439	326	2.87174	3	2.89971	9	2.07468
434.038	2.69769	736.275	2.97205	1274.06	2.83922	254.662	3.28312	408.375	2.74378	59	2.33649	208	2.89545	199	2.62295	3	1.71638	12	3.18718
448.86	2.97972	743.042	2.48676	1305.73	2.79338	275.032	3.34182	438.768	2.35243	60	3.07415	470	2.80761	165	2.74822	3	3.32471	14	1.97527
426.808	2.50579	845.646	2.92364	1657.72	2.91839	254.053	4.92906	418.627	2.83957	31	3.99574	521	2.61329	139	3.02039	3	0.983044	21	2.94849
446.373	2.99793	724.286	2.82896	1540.5	2.6203	219.51	2.31542	432.416	3.01534	22	2.99408	250	3.14955	144	2.80195	2	3.14554	14	2.86456
444.232	3.08762	805.708	2.74481	1673.15	2.75662	237.952	2.9507	496.702	2.7323	13	2.69782	217	2.60459	215	3.01798	3	2.33304	10	2.22135
440	3.50532	766.088	2.61252	1643.63	2.88434	257.923	3.05566	489.201	2.54315	31	3.62348	167	3.00821	208	2.65596	2	3.32054	14	3.71992
438.316	3.09618	850.172	2.67624	1531.8	2.87066	231.698	2.6388	518.396	3.00438	65	3.32013	257	2.92251	221	2.84175	2	0.883043	15	4.20301
511.646	2.63876	745.653	2.77485	1672.92	2.7781	213.018	2.98854	480.201	2.8712	95	3.11742	448	3.00784	199	3.08893	4	3.18929	12	3.69968
528.4	2.92822	754.203	2.96391	1554.72	2.65387	230.214	2.55843	488.858	2.81018	99	3.2009	645	3.04318	217	3.26482	3	0.72471	24	2.9351
539.109	3.35067	853.771	2.65845	1573.68	2.92204	192.985	2.63751	506.692	2.81935	45	2.75045	771	2.96581	206	3.5331	4	2.83929	13	3.57788
568.029	3.15928	1023.94	2.87481	1543.88	2.9873	224.358	2.94825	522.638	2.75961	22	2.19794	394	2.91933	223	3.06116	2	1.54554	12	2.53718
549.473	3.33544	999.67	2.77025	1423.65	2.98128	239.476	2.9929	541.293	2.95546	14	3.42197	201	2.97894	253	2.88615	2	2.30804	13	3.97981
585.839	3.34186	996.065	2.6801	1477.67	2.85832	237.555	2.62555	561.485	2.87932	11	1.88817	140	2.61874	284	2.62616	2	2.35804	8	1.40072
598.885	3.2725	993.027	2.80431	1478.52	2.62942	258.275	2.59438	382.655	2.97388	13	2.55859	112	2.38325	373	2.79426	4	2.75179	12	4.25176
585.022	2.84677	959.318	2.89402	1608.83	2.72516	261.131	2.68383	616.375	3.13181	25	2.1969	109	2.80435	471	2.80301	3	7.83304	16	3.06166
497.622	2.7896	911.143	2.85843	1503.26	2.78686	240.567	3.0383	543.212	3.08992	19	2.45484	129	2.42849	482	3.17055	2	1.09554	7	4.04849
503.29	2.85359	898.184	3.00232	1422.41	2.98366	267.064	3.30133	680.305	2.89533	12	2.75465	115	3.26744	373	2.81865	2	0.883043	10	1.60635
500.512	2.97742	1067.89	2.94365	1683.14	2.83235	287.912	2.8584	568.857	3.13137	7	2.46804	77	2.73349	449	2.71626	4	3.46429	7	1.9092
489.978	2.87034	1296.34	2.91977	1946.7	2.76739	249.999	3.05415	699.437	2.87206	17	3.38119	81	3.22154	576	2.91539	2	2.38304	28	3.09045
454.105	3.19203	1102.83	2.95119	2017.04	2.61751	280.597	3.05182	619.704	3.0531	17	2.4506	81	3.08722	629	2.79167	13	3.3792	25	2.81835
441.452	2.66818	931.434	2.99747	2007.02	2.63184	207.398	3.06688	612.082	3.00533	29	1.85607	126	2.86289	1412	2.74559	9	1.40804	36	2.88718
501.385	3.05907	745.895	2.82748	2121.83	2.64692	311.03	2.64736	644.174	2.83134	87	2.53141	254	2.83316	1697	2.82342	15	4.33304	49	3.30359
436.229	2.66347	772.579	2.63114	1813.09	2.71032	278.773	2.58628	581.102	2.4997	68	3.10935	667	2.79274	711	3.07023	7	3.47947	52	3.26058
437.017	2.89216	739.894	2.98081	1749.42	2.81927	318.517	2.68926	672.031	2.51393	12	3.63173	389	2.89021	628	2.56393	3	4.40804	64	2.98822
431.262	2.83503	688.619	3.16946	1915.45	2.83716	292.811	2.94013	654.626	2.933	12	2.19923	136	3.05557	537	3.1284	4	2.18929	68	2.48546
465.804	3.20899	726.018	2.84537	2061.31	2.59897	334.481	3.18987	698.482	3.12154	11	3.71681	124	2.96874	788	2.87832	3	1.18304	62	2.60707
491.586	2.9288	776.148	2.81942	2406.53	2.72053	320.418	2.99709	684.96	2.81063	9	1.91756	70	3.51874	1319	2.89273	2	3.42054	73	2.74546
471.741	3.23915	737.559	2.87116	2190.99	2.91903	328.23	3.08306	661.429	2.70561	6	4.9059	61	2.76875	1916	2.96064	3	6.57471	63	3.3965
502.051	3.1478	838.951	2.67156	1813.18	2.69087	307.851	2.73394	635.288	3.02752	7	4.34947	51	2.82168	2499	2.98273	2	0.795544	47	3.35837
513.034	3.02401	1034.61	2.93184	1577.15	2.99755	295.402	2.3141	603.23	3.06682	6	0.83173	109	2.8537	1263	2.90846	6	2.05804	37	3.01567
526.007	2.8164	1002.25	2.86351	1552.08	3.06177	325.254	2.58908	545.642	2.59949	7	2.75375	298	2.81177	609	2.85585	2	0.583044	33	3.13756
498.99	2.59253	931.32	3.20518	1505.09	2.62562	351.572	3.10307	527.017	2.7862	12	5.62465	381	2.94889	461	2.96398	4	0.414294	32	3.06088
443.466	3.42652	657.323	3.30585	1348.16	2.8741	358.378	3.515	512.461	2.71115	41	2.94212	131	2.67069	404	2.88685	6	2.52471	19	3.56898
473.607	3.12527	817.492	3.36587	1573.47	2.66397	347.414	2.56645	472.387	2.50722	39	3.185	127	3.13484	362	3.06014	6	3.29138	18	2.56079
461.11	3.02012	765.586	3.07661	1499.88	2.71796	317.637	2.67634	537.229	2.84768	18	2.25673	100	3.22951	368	2.67925	14	2.27412	28	2.8851
436.087	2.77695	813.531	2.76945	1594.84	3.07222	314.384	3.12733	530.685	2.87504	15	3.77923	89	3.12188	334	2.89049	10	2.08304	10	2.23385
402.269	3.22266	753.158	2.78824	1635.25	2.73856	282.104	3.01659	490.813	3.25198	16	3.79933	71	2.96221	279	3.0224	5	2.08804	14	2.7217
409.222	2.74374	811.538	2.81291	2086.42	2.80759	248.77	2.49013	468.155	2.89132	10	1.4494	48	3.35041	253	3.32234	5	2.95804	15	4.24635
381.116	2.92308	702.084	2.76182	2087.58	2.99177	278.922	2.88291	493.544	3.26315	8	2.69965	55	3.17813	253	3.10099	10	3.80054	14	1.85385
396.707	2.95217	738.211	2.92627	1885.68	2.99961	252.709	2.69437	474.067	2.95721	7	3.04804	48	3.20854	401	3.12972	3	10.4247	16	2.71166
445.335	2.76801	778.172	2.93929	1383.36	2.60257	238.865	3.28278	383.603	3.42611	6	2.1159	69	2.84241	811	2.85757	3	0.691377	8	3.70072
382.677	3.12282	814.082	3.15818	1678.43	2.94229	268.31	2.3329	456.257	3.02492	6	1.6034	51	2.38805	2097	2.79726	2	1.73304	7	1.7092
346.626	2.42678	831.87	3.12459	1453.19	2.88021	250.622	2.76061	497.464	2.64924	8	2.00277	58	1.92703	1232	2.86311	5	1.87304	7	3.71277
364.007	3.191	641.138	3.19028	1551.5	2.82899	240.046	3.27791	527.567	2.6253	7	1.13304	70	3.43152	417	2.91777	5	3.31804	12	3.18301
373.214	2.98309	860.767	2.87117	1470.4	2.71438	244.753	3.32719	470.414	2.80483	9	4.79756	49	3.09419	378	2.77661	7	2.19733	11	6.82316
343.032	2.83578	872.291	2.53493	1612.25	2.73429	251.717	3.46757	427.112	2.6242	6	3.6784	51	3.58276	214	3.22566	5	2.82304	8	3.8476
369.943	2.82182	857.43	2.73082	1490.03	2.84105	222.431	2.93497	557.263	2.83955	9	1.2259	61	2.37613	177	2.94562	3	4.39138	16	2.25541
308.949	2.73957	894.593	2.95639	1468.85	2.94503	199.237	4.06273	496.131	3.26411	8	1.55965	48	2.53302	147	2.78328	4	2.74554	14	3.40385
367.348	3.4659	1009.98	2.83488	1622.14	2.80135	215.863	3.0416	383.167	2.94201	7	4.29518	69	2.81154	288	3.0141	4	4.16429	11	4.4368
333.316	2.98094	985.765	2.80795	1605.07	2.85708	232.059	2.79932	427.205	3.04222	19	2.24274	151	2.69514	911	2.87046	2	2.07054	15	3.48801
328.831	3.34113	1024.38	2.88581	1595.22	2.80106	265.24	3.11929	565.7	2.99889	10	3.6184	106	3.2346	1142	3.03502	2	2.30804	14	2.5092
314.093	2.36672	982.853	2.89484	1319.44	2.7193	251.733	3.17421	595.76	3.00235	12	3.9084	58	3.42815	460	3.04963	2	2.99554	7	3.90563
319.521	3.10401	888.475	2.93351	1777.01	2.76637	229.154	3.05313	593.774	3.07637	6	1.4434	71	3.00045	412	3.18708	2	0.658044	10	4.43385
301.045	2.93898	904.679	2.91111	1671.34	2.92467	280.412	2.65165	599.543	2.38732	7	2.66518	51	3.16845	310	2.84159	3	2.31638	8	3.20385
278.317	3.05398	945.179	2.83759	1692.29	2.79722	256.213	3.95986	599.517	2.73837	8	4.47902	56	2.86477	267	2.81019	6	4.76221	10	2.82385
308.99	3.00932	766.113	2.95363	1821.68	2.86641	186.333	3.41723	623.178	3.04458	9	4.94979	116	2.9619	206	3.23164	3	2.37471	7	3.50563
296.979	3.44153	895.319	2.89008	1814.94	2.68102	228.646	2.4862	567.84	3.03498	19	2.91274	161	2.865	147	2.4843	8	1.91742	12	3.25176
305.719	2.75942	905.729	3.3344	1904.31	3.03966	260.402	2.62947	616.597	3.02478	24	2.21006	138	2.82368	150	2.66282	2	2.19554	13	2.08365
273.755	3.18646	847.701	2.90806	2061.66	2.8012	292.201	3.13485	492.866	2.64369	12	2.60298	105	2.93469	220	2.59992	3	0.433044	9	4.15523
282.943	3.55448	932.106	3.10403	1957.07	2.7061	274.156	3.74857	507.275	3.09084	12	3.85715	87	2.77565	168	2.79618	7	5.89733	11	2.8868
273.387	3.14066	955.665	2.81619	1778.47	2.6871	320.424	2.06219	514	2.50828	16	2.73965	88	3.09372	190	2.69473	9	2.96638	14	2.60563
268.673	2.70006	981.189	2.96778	1846.96	2.94991	300.464	2.5874	469.447	2.82648	10	2.2864	141	3.06467	192	3.24583	8	1.80492	11	1.86635
264.237	3.06952	851.663	2.91116	1966.74	2.75252	327.543	3.02039	512.807	2.52442	19	2.37116	224	3.23953	162	2.86343	8	2.53304	22	3.48112
282.418	2.41748	1050.17	3.22795	1571.04	2.72002	277.747	3.67381	582.78	2.92702	26	2.93513	160	2.71706	162	3.15769	9	1.72749	35	3.12563
267.486	3.08804	1163.25	2.87527	1799.43	2.95556	309.624	2.95088	497.059	3.01847	22	2.70021	76	2.83103	174	2.6533	7	2.61876	37	2.57107
306.537	3.3531	1016.72	2.7084	1778.11	2.82104	252.504	3.16918	476.424	3.68178	7	1.06161	61	2.72916	155	3.01141	6	1.33304	34	1.87811
354.763	2.7167	1053.79	2.87114	1828.05	2.77083	249.171	2.93613	465.076	2.37362	7	3.9559	49	2.2148	249	3.09944	8	2.87367	40	4.26447
342.139	3.095	1020.14	2.74026	1928.04	2.96318	257.861	2.81261	452.542	3.26099	7	2.58375	55	3.28622	460	2.78513	6	6.19971	22	2.55725
343.112	3.35495	1008.47	3.02415	1871.48	2.78933	212.788	3.28218	408.335	2.69562	9	2.96367	64	3.17062	333	2.78242	5	5.17804	32	3.08275
370.687	3.06404	899.481	2.84492	1946.37	3.04414	259.721	2.53029	422.743	2.6715	8	2.99777	51	2.75619	165	2.86871	3	1.37471	35	2.8792
307.495	2.4843	902.152	2.81252	1715.46	2.85281	272.831	2.59705	407.835	3.17545	9	1.50201	49	2.73204	216	2.68063	3	2.33304	31	3.03731
310.24	3.07214	1038.08	2.82445	2123.63	2.87924	264.217	2.90313	370.378	2.78475	16	2.06183	45	3.17031	176	2.88167	3	1.19971	28	1.93063
298.723	3.41408	1080.44	2.82126	2370.82	2.91539	241.98	4.39657	391.059	2.69891	27	3.69923	50	2.84171	173	3.3947	4	3.00804	20	3.56635
313.681	3.12909	1079.37	2.87205	2126.88	2.63785	218.965	2.96494	351.342	2.74342	35	2.46718	76	2.42577	306	3.0201	2	5.40804	14	2.76992
317.108	2.57779	967.646	2.96396	2034.86	2.76622	232.393	3.54629	311.115	2.67347	24	3.1511	123	2.67214	520	2.6726	3	2.24971	14	3.64492
296.962	2.86622	924.96	3.02763	1867.1	3.02257	211.684	2.89864	362.157	3.26968	17	2.88443	213	2.7819	444	2.86668	3	2.07471	15	2.72801
282.721	2.88169	850.026	3.04968	1792.01	2.98076	210.074	2.85122	322.787	2.92173	12	2.20506	259	3.26956	322	2.86552	4	2.80804	14	4.53956
321.658	2.95467	902.814	2.9905	1804.1	2.79311	213.74	2.54364	283.788	3.03822	8	2.8784	224	2.79504	232	2.83834	2	0.120544	10	2.97885
349.344	2.6688	902.2	3.15542	1881.36	2.90074	179.747	3.49944	279.863	3.42491	7	2.47018	155	2.9866	283	3.08482	2	2.47054	10	2.40385
299.384	2.80731	686.761	3.32397	1948.28	2.84683	185.298	2.92465	271.866	3.16516	8	2.52777	108	2.70961	465	3.03246	2	4.54554	8	4.06635
284.326	2.80642	943.899	2.83715	2096.47	2.90692	169.642	3.35455	307.924	3.23267	8	2.34527	72	3.17635	696	3.16746	4	4.97054	10	1.32385
328.627	2.74733	919.248	3.0632	2197.11	2.83579	154.903	2.69097	277.067	3.25565	7	2.47161	54	2.59373	456	2.91732	3	4.04971	10	2.34885
398.294	2.71172	886.071	3.05676	2039.99	3.03298	172.803	3.67304	281.371	2.52264	9	2.07312	54	2.93623	202	2.87367	3	4.26638	9	2.66079
433.035	2.71768	954.557	2.87634	1932.25	2.87058	166.172	3.01287	311.146	2.27829	7	2.39018	99	3.15107	188	3.05595	4	0.745544	11	2.04135
391.091	2.58191	998.207	3.06395	1719.41	2.92309	134.095	2.92324	277.637	3.01979	11	3.40544	223	2.54697	145	3.3678	2	2.82054	15	2.86301
412.876	2.81248	944.051	2.44884	1766.96	2.83651	154.128	3.2109	272.89	3.02949	33	2.10332	285	2.97883	173	3.23375	4	2.38304	8	2.53822
385.039	3.33992	932.573	3.26095	1837.95	2.90681	144.005	2.93225	370.672	2.4552	39	3.45436	141	2.56244	183	2.95761	3	3.26638	17	4.98252
387.078	2.81158	958.941	3.02932	1326.52	2.90219	160.988	3.39979	395.643	2.76104	23	2.64524	68	2.46634	168	3.06302	2	3.15804	11	3.60725
410.381	2.73242	856.795	3.14252	1975.4	3.15648	141.19	3.45679	417.314	2.64865	6	1.42256	59	2.14861	140	3.20353	3	0.566377	13	4.61635
454.793	3.05624	999.921	2.89441	1836.92	2.75228	128.089	2.89312	453.523	2.7849	6	0.62423	46	2.57455	150	2.68605	2	3.25804	8	2.62885
494.023	2.90543	872.782	2.72491	1835.01	3.02795	154.663	2.00576	460.365	2.42442	7	2.76947	51	2.47678	150	2.82188	5	2.76304	9	1.63857
451.131	2.64119	1052.12	3.01843	1955.85	3.05957	130.809	3.17279	432.215	2.67354	8	4.00277	83	2.64434	173	2.65222	8	2.34242	19	3.80977
370.411	3.18886	1046.67	2.9736	2019.11	3.03938	136.925	3.71522	516.795	2.5184	7	2.06304	88	2.75099	223	2.94445	2	4.40804	13	1.9125
338.641	3.21705	1127.91	3.07089	1896.94	2.94458	208.392	2.27422	434.728	3.28805	32	2.88605	187	2.92288	370	2.82532	3	3.24971	14	3.75027
280.265	3.02796	1138.26	2.83116	1995.46	3.03544	199.888	2.42218	499.086	2.78264	45	2.68112	282	3.06666	600	3.052	6	5.14554	13	2.92788
289.795	3.57222	1212.26	3.14921	1945.88	2.79908	186.947	1.99119	424.38	2.79505	39	2.49577	291	2.86713	797	3.03107	4	1.69554	12	3.59343
279.092	3.31091	1261.1	2.95176	1846.09	2.92658	225.732	3.13007	521.851	2.80568	40	2.8349	268	2.92352	765	3.04437	3	3.52471	11	8.29362
304.41	2.91148	1278.31	2.95726	2059.11	2.67408	223.027	2.53367	461.397	3.27356	24	2.46152	215	2.82315	478	2.79888	4	2.18304	20	2.7376
278.554	3.21662	1253.35	2.92171	1819.52	2.89668	211.444	2.65868	514.9	2.65557	24	3.60798	161	3.44863	364	2.89048	3	4.17471	19	3.07556
308.121	2.57743	1278.19	2.96945	2077.37	3.06717	248.011	2.12338	266.761	3.76057	12	2.64215	130	2.84892	235	3.12718	3	3.08304	24	2.30385
351.794	2.87753	1473.89	2.97908	2185.14	2.83088	229.859	3.85167	445.676	2.52293	13	2.30974	103	2.74385	205	3.06706	2	2.52054	19	2.9295
417.383	3.31771	1454.65	2.76413	2181.88	2.91814	252.087	2.45543	481.319	3.21631	12	2.80173	96	2.86239	148	2.94518	4	2.43304	31	3.48409
417.634	2.79009	1253.27	3.12911	2229.04	3.00816	208.799	3.24232	537.901	3.07795	16	3.83902	95	3.48626	178	2.88983	3	4.44138	34	3.7509
392.496	3.00445	1190.21	3.07427	2360.57	3.04194	253.671	2.96698	538.911	3.75209	7	1.47661	89	3.16975	324	2.91409	3	8.56638	45	3.5369
287.094	3.70435	1131.62	2.96588	2541.12	2.72318	223.949	3.16569	488.988	2.88968	13	2.36782	111	3.28238	702	2.83206	6	2.07054	19	3.36503
380.458	3.01125	1105.18	2.60443	2588.98	2.80941	267.015	2.35692	482.826	2.69314	9	2.70534	124	2.39402	893	2.7448	4	5.32679	12	2.71426
354.317	3.12497	1026.79	2.84179	2533.47	3.19635	141.129	3.58905	499.516	2.75955	17	2.98472	104	2.52411	432	2.61583	9	5.58027	14	3.59135
369.145	3.28386	1135.49	3.24134	2532.25	2.85638	215.891	2.49646	531.161	3.14621	17	3.31178	162	2.91806	228	2.71783	8	1.99867	18	5.35523
331.809	3.2469	1028.61	3.07965	3115.73	2.86066	251.751	2.73299	474.539	2.99187	48	2.6635	355	2.78501	182	2.56608	4	3.24554	15	2.63968
333.797	3.46626	1003.07	3.07895	2853.97	3.03954	271.703	3.29956	478.987	3.09863	46	2.64698	345	3.07341	182	3.11377	7	3.8259	19	3.4795
335.199	3.20338	1056.83	3.03091	2380.02	3.00732	269.334	3.535	459.304	3.23084	22	2.72749	225	2.7264	246	2.53484	5	1.97804	11	5.09135
324.54	3.35535	1155.84	2.92529	2368.49	2.83113	255.236	3.11225	449.457	3.02515	17	1.74501	191	2.95044	291	2.69109	2	2.89554	18	2.13023
345.444	3.3788	1191.19	2.89903	2333.84	2.93962	240.094	2.38388	510.039	2.74426	20	2.7189	102	2.85516	575	2.96197	4	5.98304	13	4.09711
329.766	3.27524	1240.68	2.60537	2243	2.89794	247.058	2.57407	457.699	2.61478	7	2.4109	68	2.43435	859	2.99641	2	3.70804	24	4.46426
349.769	2.99261	1092.27	2.7704	2135	2.87291	262.106	3.00044	517.563	3.27937	6	2.30923	69	3.23321	890	3.03667	2	1.52054	17	2.98105
298.106	3.00362	1048.3	3.34641	2199.33	2.80185	234.018	3.56838	499.01	2.53658	11	2.12862	77	2.73284	878	2.82413	3	2.59971	11	4.6868
365.246	3.24133	1215.33	3.12609	2043.2	2.98632	249.25	3.38978	377.049	3.28973	8	4.12215	49	2.38204	644	2.81624	3	6.76638	26	4.25673
346.165	3.27954	1109.77	2.72407	2103.32	2.80646	223.721	3.17078	437.405	2.76485	8	3.68152	56	2.74013	493	3.07305	3	5.09971	16	2.68822
343.614	2.86292	1111.48	2.75839	2219.32	2.78407	222.665	3.16121	405.423	2.97117	6	1.52006	47	3.62265	450	2.80609	5	1.43804	21	3.82468
393.542	2.73747	1132.16	2.97034	2291.57	3.12049	266.322	2.9726	482.678	2.59501	7	3.88018	54	1.94485	370	2.61746	3	5.49138	17	4.45605
364.924	3.50455	1109.38	2.96672	2404	2.76069	220.987	2.73633	364.547	2.92006	6	1.1209	45	2.29709	300	2.91352	4	6.47679	51	3.61978
351.961	3.52909	1119.15	2.9699	2367.62	2.77694	258.541	2.82735	440.972	2.96	10	2.6239	50	2.09011	320	3.39597	4	1.03304	34	3.37443
344.062	2.44142	1012.14	3.05475	2255.47	2.95624	237.156	2.65564	429.76	3.1282	6	3.1659	66	2.92319	323	3.30807	5	3.08304	28	4.20385
402.738	3.07646	971.832	2.83376	2014.76	2.82522	190.335	2.4744	505.067	2.93989	9	2.56312	83	2.50199	404	3.30332	2	1.68304	11	3.68225
347.034	2.81608	956.38	2.93379	2426.89	2.95327	196.282	2.63441	481.43	2.13999	14	3.13197	110	2.86158	399	2.56572	4	5.63929	20	2.89385
353.606	2.77035	1000.94	2.85969	2261.24	3.11154	207.537	4.07751	508.214	2.55291	9	2.1359	90	2.77997	329	2.86098	6	4.54138	14	1.99849
411.731	3.26261	866.816	2.75184	2209.94	2.65341	234.528	2.71555	484.514	2.67283	15	3.05423	104	2.30396	531	2.72789	7	1.57233	7	4.92349
324.504	3.16231	837.58	2.78348	2368.81	2.83831	163.664	3.28024	480.774	2.99217	22	2.03885	50	2.13661	1162	2.62787	4	2.42679	16	4.08666
414.185	2.72587	876.921	2.65516	2270.76	2.92715	215.012	3.04369	453.229	2.9554	6	2.96256	58	2.96514	1013	2.83026	7	3.16161	10	4.70885
382.089	3.06219	901.144	2.73458	2225.91	2.87245	216.677	2.71075	424.097	2.45884	9	2.74145	77	2.9092	684	2.91302	4	2.97054	12	3.43301
404.682	3.32496	842.08	2.8148	2104.3	2.92317	256.078	3.25846	523.341	2.57876	18	2.6334	81	2.83926	584	2.88081	3	3.11638	15	3.42135
406.019	3.33555	915.797	3.01827	2085.76	2.86813	241.306	1.88155	434.344	2.42775	8	5.19652	67	3.41695	310	2.58646	4	6.65804	15	3.83635
407.043	2.81915	797.491	3.26502	1926.7	2.86721	263.067	2.05501	577.595	3.12128	9	4.05756	51	2.86894	139	2.48964	5	2.31304	11	3.47316
402.984	2.87025	786.755	2.88856	1928.61	2.94637	240.743	2.73141	572.746	3.24889	8	1.45465	66	2.83523	150	2.46845	2	2.89554	13	2.56635
369.697	3.48676	783.366	3.0484	1854.95	2.69379	243.341	2.80221	608.406	2.89786	11	2.27953	78	2.54826	226	2.51714	4	3.64554	20	3.81885
422.15	2.91298	763.291	3.19452	1800.67	2.79482	229.843	2.99528	568.029	3.26303	18	2.83979	92	3.03851	256	2.78017	3	5.28304	17	3.24282
430.272	3.03526	804.076	3.09344	1818.55	2.97604	204.375	2.71927	518.226	3.10322	8	2.22715	89	2.63126	236	2.74009	2	7.99554	17	3.70605
413.578	3.33876	719.866	3.0665	1849.33	2.90924	277.447	2.78429	692.977	2.79365	16	3.78996	93	3.66095	152	2.7712	3	3.29138	25	3.79235
409.144	2.9891	734.889	2.91648	1861.04	2.6895	225.163	2.35959	580.52	2.65829	11	3.37999	99	3.33268	159	3.04343	2	3.38304	30	3.90635
329.662	3.09653	678.256	3.41917	1806.1	2.83507	293.463	3.95816	587.449	2.73486	8	2.85965	68	2.93494	178	2.672	2	7.14554	25	2.02335
409.665	3.40155	660.389	2.99684	1734.62	2.93364	303.304	3.29119	641.348	3.02315	8	1.7184	68	3.18648	164	3.09809	2	1.62054	25	4.02135
352.271	3.09039	694.978	2.89535	1748.59	2.70465	307.179	3.11943	724.278	2.72463	12	1.83631	78	2.76435	154	2.54587	2	1.65804	15	2.23301
372.944	3.34023	660.503	2.56849	1660.37	2.96435	298.688	3.15948	756.18	2.84459	10	3.3259	97	3.14309	151	2.86959	2	1.29554	19	2.68608
397.645	2.55639	680.398	2.96737	1691.71	2.97489	275.753	3.14568	587.012	2.64569	30	2.6264	96	2.36989	190	3.01728	2	2.03304	19	4.51766
428.661	2.95931	642.223	3.03392	1627.45	2.87559	358.687	2.81327	618.97	2.84265	44	2.40862	237	2.67499	219	2.69227	4	1.01429	10	2.91135
460.408	3.47507	642.847	2.92875	1522.44	3.02519	314.024	2.42081	535.286	2.55984	30	2.9814	373	2.7529	355	2.5804	5	3.94304	11	3.22544
423.258	3.53625	616.937	3.23458	1498.2	2.92306	295.464	2.99664	603.989	2.97336	16	1.46402	237	2.8756	325	2.66105	2	2.20804	20	3.14135
369.744	3.06332	654.821	3.08268	1448.42	2.8159	340.917	2.86802	576.277	3.32054	31	3.0088	168	2.944	324	2.65402	3	1.59971	19	2.35187
339.653	2.90121	635.389	3.30961	1390.09	2.82083	372.258	3.38039	596.464	2.60804	71	3.35491	229	2.9666	187	2.58595	2	1.77054	23	4.07721
368.847	2.9055	646.533	2.85323	1357.67	2.6889	369.607	3.32539	407.885	3.36642	51	2.11207	484	2.86136	176	2.83395	4	5.07679	14	4.00742
383.907	2.96331	628.599	3.02621	1392.01	2.76797	290.287	2.42951	573.102	3.21721	28	2.97679	460	2.78977	165	2.85192	3	6.44971	24	2.91322
277.771	2.93433	598.442	2.92624	1440.05	2.91807	313.17	2.90354	497.888	3.23076	37	2.05495	223	3.01091	208	3.27538	3	2.24138	15	2.62301
400.693	2.91324	597.535	3.15646	1372.12	2.95235	274.904	2.36274	546.293	3.12899	30	3.14156	282	2.99783	252	2.71879	2	2.49554	15	2.39801
371.885	2.51679	612.47	2.97098	1342.06	2.85267	320.309	3.27147	449.931	2.66359	11	3.78317	214	2.86199	188	2.91887	4	3.05804	13	5.60096
357.091	2.82062	609.129	2.69878	1347.33	2.79508	290.691	3.51772	526.6	3.0788	12	2.15923	133	3.03005	199	2.84011	4	3.18304	11	3.90271
408.432	3.42838	686.173	3.30946	1277.79	2.99871	306.125	2.78643	471.412	2.9243	8	2.4309	115	3.11753	230	3.19115	5	2.72804	9	3.83857
461.914	2.74722	864.086	3.00481	1234.32	2.86706	196.523	2.95641	506.449	2.79069	11	1.33908	118	2.57853	256	2.88585	2	2.73304	8	3.23197
447.188	3.07596	736.872	3.09245	1301.51	2.85555	277.801	3.25366	489.668	3.65649	12	2.63423	120	2.82589	317	3.06585	6	2.80388	10	2.48385
453.022	3.12217	860.836	2.86902	1228.61	2.70344	229.003	3.5632	496.743	2.65928	16	2.8759	110	3.33113	292	2.95319	9	3.74971	9	2.1719
396.719	2.83266	873.447	2.6775	1220.1	2.84254	311.119	3.38075	539.186	2.70065	10	1.6649	94	2.36047	271	3.2551	5	3.65804	13	3.67788
402.742	3.21615	827.728	2.85803	1229.38	3.03672	218.064	3.20946	480.41	2.77162	14	2.93233	89	2.93992	296	3.12157	12	3.40179	10	2.50385
437.787	2.88636	829.492	2.82654	1242.65	2.77479	254.101	3.45045	472.483	2.27376	23	3.70177	115	2.77196	242	3.06774	8	1.47992	7	1.87706
370.471	2.62322	826.389	2.98759	1449.74	2.82211	240.452	3.11859	440.382	2.93727	91	2.95375	122	2.67535	233	2.9308	6	1.98721	11	3.4368
443.623	3.05793	797.012	2.97008	1739.18	2.75929	237.134	2.55354	499.238	2.90247	23	3.48916	207	3.37096	203	3.05452	3	3.09971	8	1.85385
431.176	2.86724	795.384	2.88403	1625.9	2.68617	257.271	4.00354	409.667	3.12042	10	4.3714	782	2.88363	348	2.85863	5	3.49304	12	2.51635
464.741	2.97461	805.409	2.76178	1615.92	3.00794	249.072	2.52153	550.322	2.68913	6	1.59923	215	3.29487	367	2.50457	3	4.51638	16	3.72572
528.876	2.92335	803.775	2.82872	1750.84	2.73146	270.072	2.64188	479.306	2.59751	6	2.01673	90	3.43703	696	2.83739	2	4.08304	13	4.55673
455.695	3.29816	717.273	2.87711	1679.72	2.8698	235.935	3.16806	512.19	2.55857	9	2.32534	83	3.00513	1145	2.77084	2	1.25804	7	3.32706
509.842	3.00716	777.331	2.76192	1660.6	2.85002	214.831	2.07175	506.001	2.69369	9	1.66812	72	2.70288	682	2.86259	4	2.09554	7	3.76992
527.509	2.81173	681.158	2.70102	1675.91	2.86997	215.195	3.64691	463.582	2.77573	13	2.58859	76	2.90037	517	2.98844	7	1.83304	9	2.45246
546.459	3.18115	708.183	2.76864	1736.71	2.63421	249.276	2.92841	544.444	2.84617	7	3.28375	45	3.14942	701	2.91464	6	2.14554	9	3.41079
529.117	3.12876	776.06	2.79923	1609.59	2.62448	220.259	2.65547	557.687	3.12978	6	3.8009	93	3.48262	1421	2.8074	12	2.86846	20	2.5151
620.58	2.88196	837.673	2.99445	1500.04	2.70263	292.612	2.56824	578.104	2.63884	8	5.46402	483	2.83614	1436	2.92245	11	2.01032	8	2.4226
598.955	3.31294	905.593	2.74916	1548.39	2.66865	212.424	3.32314	540.13	3.01394	11	4.83999	309	2.97	690	3.03371	12	2.68721	12	3.94968
512.671	3.46434	973.648	2.63737	1459.87	2.62843	266.373	2.08837	558.235	2.77006	62	2.61703	97	2.62727	911	2.92728	11	3.57395	11	2.58225
495.563	3.40771	899.919	2.69767	1691.18	2.70973	238.104	2.13014	457.954	2.77202	35	2.88404	68	2.46751	712	3.0344	6	3.88721	12	1.32468
517.624	3.22931	844.844	2.62253	1418.49	2.85722	226.603	2.65029	497.17	3.63148	12	2.90506	48	3.30625	401	3.01857	6	3.23304	10	2.74385
486.569	2.64424	776.599	3.38627	1456.61	2.89541	261.543	2.79991	494.794	2.6813	6	3.0384	71	2.88946	385	2.97675	8	2.27992	8	3.09135
474.343	2.80101	829.476	3.16309	1580.29	2.73208	290.226	3.31895	500.386	3.40553	7	3.30733	68	2.5659	346	2.76245	4	6.28929	9	1.71079
467.53	3.10969	914.716	2.54811	1677.47	2.7623	315.622	2.83178	430.344	2.59356	10	2.9319	56	2.71183	347	2.90412	3	1.07471	11	2.95498
449.666	2.98476	1051.27	3.00954	1857.24	2.66756	267.846	3.15077	468.411	2.45614	8	1.07277	51	2.74648	310	3.04944	5	3.21304	21	1.91635
393.357	3.26078	908.686	3.18589	1874.07	2.75489	284.016	3.17356	468.467	2.61199	8	3.98277	52	2.54348	314	2.79683	6	3.40388	34	2.81782
474.011	2.95997	703.24	2.86261	1754.74	2.63972	254.251	2.38214	469.369	3.24322	7	2.06732	54	3.21559	249	2.74231	3	0.966377	41	2.59805
456.399	2.95001	652.241	3.35837	1619.51	2.85734	242.772	3.62214	483.348	2.30832	6	2.03173	57	2.66882	321	3.03198	4	1.10179	55	3.9368
510.499	3.07324	653.464	2.68832	1512.61	2.8526	232.502	2.86143	412.072	2.54034	6	2.66006	50	3.60301	377	2.71665	4	4.20804	57	2.5988
538.04	3.2877	723.696	2.69145	1685.17	2.94517	270.948	3.23001	437.309	2.45818	7	3.40661	51	2.55413	641	2.95112	3	2.12471	43	2.57216
549.19	2.94798	765.718	2.70516	1911.32	2.80458	211.29	2.01576	456.291	3.25392	7	4.29518	49	2.59602	2308	2.97111	3	3.96638	29	4.06462
462.994	2.74371	744.185	2.93579	2105.55	2.71273	256.017	2.30065	389.336	2.22796	6	2.6634	67	2.90396	666	3.09666	2	3.14554	38	2.85977
565.284	2.90717	759.719	2.81185	1709.91	2.78503	251.145	2.79253	425.631	2.83609	7	4.21375	138	3.02147	329	3.24854	2	3.82054	49	3.22349
452.903	2.82695	801.204	3.33229	1470.15	2.86621	217.09	3.41265	374.073	2.74338	15	2.2549	196	2.74707	240	2.92318	2	8.24554	29	3.65255
490.268	2.71724	855.494	2.47967	1340.16	2.61377	239.207	2.19256	416.12	2.91402	25	2.7951	78	2.72928	238	2.81175	2	0.108044	43	2.8396
511.323	3.17897	1026.58	2.90479	1347.19	2.86089	203.717	2.59596	385.145	2.3881	8	2.62777	48	2.85447	232	3.26916	3	1.41638	52	2.51683
481.804	3.25609	971.319	2.76415	1497.33	2.65547	220.661	2.47725	355.345	2.85209	7	4.79304	46	2.99259	268	3.29939	2	3.53304	48	2.50437
487.503	2.61183	910.575	2.96249	1454.83	2.97235	217.711	3.52244	281.626	2.90993	8	3.69652	53	3.33172	1430	3.03208	4	8.11429	59	3.52143
440.718	2.93534	839.461	2.84657	1526.07	2.64101	194.329	2.58795	318.396	2.72435	7	2.06661	70	2.12002	937	2.9186	3	1.14971	89	2.80708
406.966	2.57303	816.115	3.1328	1537.78	2.77591	223.325	2.60671	309.229	2.67729	12	1.14423	95	2.73741	298	2.97285	3	2.72471	48	2.35645
406.063	2.81449	685.969	2.91327	1577.34	2.87974	194.854	3.24924	301.092	2.60122	12	2.86298	147	3.06674	211	2.90765	5	1.18304	34	3.88032
401.199	3.06751	778.14	2.82673	1729.04	2.67877	204.071	2.94782	285.729	2.79171	20	3.1934	79	2.70651	154	2.91652	4	5.15179	24	3.25801
385.132	2.58897	766.185	3.06186	1976.81	2.8009	184.432	2.66906	255.026	2.14286	11	2.52453	59	3.03887	252	2.85141	3	1.03304	26	2.45385
384.547	2.9823	753.664	3.033	1879.43	2.95173	188.761	2.86397	294.872	2.68246	7	1.12304	67	2.49456	209	3.08002	7	1.66519	25	1.64135
369.094	2.80959	782.802	2.78528	1756.49	2.91719	134.848	2.73955	271.465	2.42071	8	2.50027	71	2.97045	162	2.938	6	2.24554	23	3.62613
416.123	2.72882	775.439	3.07115	1666.79	2.77402	167.007	3.15683	259.25	3.44227	11	3.98499	129	3.10244	160	3.10366	9	2.69693	17	1.92517
374.287	2.52878	770.877	3.00267	1591.58	2.86389	145.929	2.52908	295.676	2.59683	16	4.09402	182	2.80421	142	2.51314	8	4.14242	22	2.48794
383.078	2.80949	776.205	2.8338	1410.46	2.62862	128.713	2.0883	320.286	3.03135	20	2.7454	210	2.92383	182	3.05858	6	1.85804	16	2.06322
374.998	2.92251	796.673	2.55328	1545.34	3.08504	145.949	3.15014	372.96	2.44735	27	2.57034	82	2.84628	145	3.25959	8	3.43304	13	0.924038
365.835	3.27075	738.851	3.0336	1566.76	2.77427	157.951	2.86225	404.547	2.97131	10	5.3699	58	2.13876	186	2.97741	13	1.90612	18	3.65385
360.457	3.00631	778.773	2.75711	1609.63	2.98638	146.687	2.95274	362.902	3.77936	14	1.90911	73	3.2588	152	3.2962	4	5.02054	11	6.45498
369.347	3.10736	808.433	2.81729	1604.26	2.81431	146.829	3.50302	482.524	2.59435	10	2.9229	84	3.00864	171	3.00277	9	2.81915	9	2.49135
371.93	3.24963	821.866	3.16369	1589.53	2.69457	136.587	2.8454	355.746	3.32339	20	3.08115	165	2.60467	197	3.0912	8	1.92992	13	1.98558
315.776	2.95897	806.771	2.94501	1620.79	2.85332	150.786	2.91163	547.997	2.94045	8	3.93965	67	2.77673	384	2.81428	2	4.47054	9	3.00801
336.887	2.75656	849.246	2.78982	1598.36	2.83642	180.489	2.54679	474.656	2.8904	7	1.48161	47	2.60712	598	2.87736	3	6.91638	7	2.13063
331.773	3.47077	954.26	3.25512	1579.06	2.85157	188.997	3.04499	498.298	3.20284	6	3.4784	52	3.09339	222	3.0538	2	3.72054	7	2.4342
310.554	3.17569	970.57	2.95982	1504.15	2.85343	182.216	4.33024	515.419	2.82755	11	2.5759	47	3.47212	168	2.62555	4	2.60804	11	1.4868
353.31	2.7195	1048.24	3.10875	1678.42	2.68605	223.835	2.32002	452.014	3.9655	24	2.41548	66	3.77523	145	2.71649	5	2.67304	15	4.01968
306.745	2.87919	1073.28	3.3079	1670.98	2.84207	166.437	3.29381	485.781	2.56582	29	3.16038	177	2.53025	175	2.93597	5	4.28804	7	1.8592
311.463	3.26882	1024.91	3.06556	1590.87	2.7716	276.592	3.05611	510.483	3.11783	21	2.28042	201	3.31707	218	2.68932	2	0.208044	10	2.99885
281.712	2.98763	1039.68	3.03085	1595.51	2.81781	233.213	2.89599	535.404	2.47177	17	2.95796	150	2.68887	317	2.63462	4	1.95179	12	1.9976
271.235	2.53989	1043.56	3.11392	1709.55	2.80809	261.618	2.82854	483.031	3.05168	17	2.31296	132	2.76516	444	3.03388	2	2.32054	8	2.81635
299.618	3.06152	1024.85	3.19406	1851.31	2.69401	258.483	2.81197	513.447	2.81701	8	2.56027	104	3.30814	278	2.73537	3	1.37471	9	0.919123
[truncated: 74,751 more rows]

## Sheet: Figure 2a
Lightsheet Static			Lightsheet Scanning
depth [µm]	Mean Lifetime [ns]	SDEV Lifetime [ns]	depth [µm]	Mean Lifetime [ns]	SDEV Lifetime [ns]
0	2.92412	0.202578	0	2.95273	0.67614
2	2.92147	0.20184	2	3.00751	0.670213
4	2.87467	0.235278	4	3.07945	0.648275
6	2.88225	0.228512	6	3.11929	0.605391
8	2.88755	0.212841	8	3.14494	0.573645
10	2.88893	0.205451	10	3.16824	0.578482
12	2.83777	0.194769	12	3.18132	0.589848
14	2.91079	0.19838	14	3.15702	0.57713
16	2.90943	0.194417	16	3.15644	0.573758
18	2.91716	0.194049	18	3.16074	0.557604
20	2.90914	0.197085	20	3.15542	0.547899
22	2.90754	0.199244	22	3.1407	0.559463
24	2.90586	0.201994	24	3.12257	0.538149
26	2.90084	0.208403	26	3.10918	0.540173
28	2.8935	0.211198	28	3.08972	0.55086
30	2.89742	0.212041	30	3.08064	0.542809
32	2.90443	0.204057	32	3.07523	0.541054
34	2.90339	0.222995	34	3.10393	0.529666
36	2.90514	0.217055	36	3.11728	0.561677
38	2.90605	0.213201	38	3.11274	0.556596
40	2.90464	0.206217	40	3.11851	0.557071
42	2.91346	0.203449	42	3.09849	0.553892
44	2.91801	0.197339	44	3.12272	0.552855
46	2.91796	0.195811	46	3.14979	0.553896
48	2.92143	0.189692	48	3.18308	0.565114
50	2.9211	0.184596	50	3.1969	0.560856
52	2.92207	0.180549	52	3.22331	0.552511
54	2.92701	0.177534	54	3.1928	0.542826
56	2.92463	0.177299	56	3.18926	0.540844
58	2.92539	0.175051	58	3.18157	0.535627
60	2.92768	0.17158	60	3.16777	0.527893
62	2.93231	0.168215	62	3.16506	0.522938
64	2.92988	0.166977	64	3.14469	0.525758
66	2.93252	0.164299	66	3.12152	0.519596
68	2.93435	0.163416	68	3.10994	0.50853
70	2.93293	0.161865	70	3.11317	0.492686
72	2.92941	0.158454	72	3.1217	0.505929
			74	3.11318	0.494413
			76	3.10684	0.484648
			78	3.08116	0.501443
			80	3.08481	0.499965
			82	3.07727	0.520183
			84	3.04822	0.522957

## Sheet: Figure 2b
left side			right side			fused
depth [µm]	Mean Lifetime [ns]	SDEV Lifetime [ns]	depth [µm]	Mean Lifetime [ns]	SDEV Lifetime [ns]	depth [µm]	Mean Lifetime [ns]	SDEV Lifetime [ns]
6	3.08314	0.48776	0	3.01987	0.46681	6	2.88853	0.943064
8	3.14115	0.476589	2	3.09582	0.470213	8	3.09895	0.764835
10	3.1962	0.477963	4	3.15642	0.477678	10	3.18409	0.686122
12	3.26592	0.496166	6	3.21861	0.47543	12	3.25274	0.649587
14	3.29366	0.514179	8	3.26964	0.453695	14	3.29304	0.608357
16	3.28014	0.4869	10	3.27016	0.443908	16	3.29978	0.56162
18	3.23774	0.450752	12	3.2627	0.440966	18	3.26904	0.524244
20	3.21591	0.434657	14	3.26907	0.439496	20	3.25591	0.494604
22	3.18727	0.427138	16	3.25643	0.438762	22	3.23705	0.478903
24	3.15202	0.42282	18	3.25405	0.430211	24	3.19285	0.471645
26	3.15883	0.419354	20	3.24261	0.423968	26	3.15012	0.518188
28	3.14605	0.417004	22	3.22703	0.421429	28	3.11383	0.568944
30	3.14262	0.419374	24	3.21274	0.407127	30	3.14998	0.488098
32	3.13686	0.416491	26	3.18222	0.378239	32	3.17864	0.461898
34	3.14027	0.412894	28	3.13889	0.364873	34	3.19492	0.454409
36	3.15481	0.412623	30	3.12871	0.362331	36	3.20151	0.442069
38	3.16466	0.415962	32	3.13181	0.377168	38	3.17813	0.469381
40	3.18118	0.422125	34	3.16214	0.392955	40	3.16554	0.501036
42	3.1913	0.419612	36	3.18048	0.407497	42	3.18439	0.496282
44	3.20405	0.421906	38	3.18443	0.395982	44	3.23656	0.472048
46	3.22386	0.426004	40	3.16102	0.383505	46	3.27599	0.489204
48	3.22087	0.426605	42	3.14927	0.375305	48	3.28777	0.5021
50	3.23578	0.421496	44	3.17096	0.379352	50	3.29746	0.501868
52	3.23228	0.422284	46	3.21703	0.409295	52	3.27867	0.509745
54	3.22823	0.42425	48	3.26038	0.441452	54	3.26602	0.532444
56	3.21037	0.409972	50	3.2832	0.445676	56	3.23305	0.542535
58	3.19935	0.403428	52	3.29726	0.432288	58	3.21357	0.536906
60	3.19931	0.407509	54	3.28234	0.415111	60	3.19215	0.541044
62	3.1698	0.399405	56	3.28046	0.415392	62	3.14179	0.552925
64	3.15289	0.390384	58	3.26453	0.389712	64	3.10888	0.542389
66	3.13446	0.379995	60	3.24416	0.381215	66	3.09344	0.537375
68	3.14082	0.372779	62	3.22063	0.366628	68	3.10509	0.514937
70	3.12237	0.365345	64	3.19043	0.352992	70	3.10354	0.488308
72	3.10737	0.362315	66	3.16184	0.342756	72	3.09279	0.454953
74	3.08163	0.353052	68	3.15959	0.334941	74	3.06288	0.426481
76	3.07119	0.334682	70	3.1646	0.335448	76	2.87579	0.501467
78	3.03372	0.31899	72	3.1573	0.340452	78	2.78355	0.531112
80	2.99477	0.301441	74	3.15099	0.334969
			76	3.13654	0.326877
			78	3.11533	0.319989
			80	3.09636	0.320299
			82	3.07863	0.317983
			84	3.05666	0.323474

## Sheet: Figure 3b-Decays
	Membrane			Nuclei
Gate Delay [ns]	Signal [kcts]	Model fit [kcts]	Residuals [kcts]	Signal [kcts]	Model fit [kcts]	Residuals [kcts]
0	-0.0321619	3.97861e-05	-0.0322017	0.0491175	0.00305487	0.0460626
0.358	-0.00288941	0.0270342	-0.0299237	0.0783006	0.440243	-0.361943
0.716	0.359513	1.32031	-0.960793	3.62804	8.17796	-4.54992
1.074	9.19849	8.44533	0.753165	38.1662	33.6606	4.50567
1.432	19.4131	18.4016	1.01154	67.148	63.9402	3.20787
1.79	29.3848	27.472	1.91279	97.9522	90.8602	7.09203
2.148	37.2451	35.5586	1.68654	116.137	114.339	1.79754
2.506	45.6562	42.8235	2.8327	143.758	134.834	8.92368
2.864	49.6317	49.3903	0.241359	153.559	152.743	0.815743
3.222	55.1354	55.3545	-0.219046	172.741	168.41	4.33086
3.58	59.3179	60.7908	-1.47295	180.044	182.134	-2.08984
3.938	66.3113	65.7596	0.551628	197.785	194.172	3.61289
4.296	70.4995	70.3104	0.189027	206.912	204.742	2.16968
4.654	70.9934	74.4561	-3.46269	205.154	213.552	-8.39741
5.012	75.1154	76.9509	-1.83544	210.513	213.536	-3.02259
5.37	72.3131	73.2703	-0.957167	188.269	194.865	-6.59615
5.728	68.1349	66.5569	1.57804	173.162	171.047	2.11428
6.086	59.6866	60.4826	-0.795929	145.734	149.91	-4.17649
6.444	54.6132	55.1528	-0.539542	132.882	131.564	1.31789
6.802	49.1737	50.4253	-1.25163	112.182	115.634	-3.45163
7.16	47.1463	46.1945	0.951741	104.241	101.793	2.44788
7.518	42.7958	42.3816	0.414194	90.9295	89.7588	1.17071
7.876	37.9264	38.9267	-1.00034	78.892	79.288	-0.396047
8.234	35.3973	35.783	-0.385649	70.6366	70.17	0.466631
8.592	32.9911	32.9135	0.0776898	61.9298	62.2229	-0.293054
8.95	31.1719	30.2879	0.883977	56.9485	55.2897	1.65879
9.308	28.1138	27.8813	0.232486	48.2859	49.2349	-0.948956
9.666	26.704	25.6723	1.0317	45.3437	43.9412	1.40254
10.024	23.3415	23.6429	-0.301343	38.3082	39.3073	-0.999078
10.382	22.3685	21.7768	0.59165	36.204	35.2458	0.958157
10.74	20.4801	20.0601	0.420004	31.591	31.681	-0.0900302
11.098	18.326	18.4802	-0.154218	28.3875	28.5476	-0.160039
11.456	17.1429	17.0256	0.117235	25.5242	25.7889	-0.264631
11.814	16.0926	15.6862	0.406347	23.3333	23.356	-0.0227224
12.172	15.12	14.4527	0.667353	21.7372	21.2067	0.530527
12.53	13.2445	13.3164	-0.0718906	18.6831	19.3043	-0.62125
12.888	12.6828	12.2697	0.413121	17.8913	17.6171	0.274195
13.246	11.2421	11.3053	-0.0632884	15.4888	16.1178	-0.629009
13.604	10.6753	10.4169	0.258361	15.0249	14.7824	0.242511
13.962	9.57023	9.59839	-0.0281575	13.5417	13.5904	-0.048643
14.32	8.85052	8.84421	0.0063112	12.5321	12.5239	0.00821242
14.678	7.92696	8.14932	-0.222363	11.4918	11.5675	-0.0756737
15.036	7.54613	7.50906	0.0370746	10.7915	10.7077	0.0837981
15.394	6.89592	6.91911	-0.0231864	10.2135	9.93278	0.280683
15.752	5.98612	6.37552	-0.389394	9.11008	9.23263	-0.122547
16.11	5.78757	5.87464	-0.0870712	8.85645	8.59842	0.258024
16.468	5.11042	5.41311	-0.302693	7.8656	8.02248	-0.156877
16.826	4.77784	4.98785	-0.21001	7.62207	7.49811	0.123955
17.184	4.50126	4.596	-0.0947421	6.90444	7.01949	-0.115047
17.542	3.93389	4.23494	-0.301044	6.46809	6.58153	-0.113439

## Sheet: Figure3b-Boxplot
Organoid	depth [µm]	Structure	Gate Delays	Cts Total	Fit Amplitude A	Fit Ratio r	Fit tau1 [ns]	Fit tau2 [ns]
1	10	membrane	100	3.11708e+06	38021.5	0.325773	1.21007	4.65601
1	30	membrane	100	3.30552e+06	41211.7	0.306243	1.17712	4.46554
1	50	membrane	100	1.27194e+07	153191	0.369932	1.48978	4.85592
1	10	membrane	50	1.57665e+06	37598.7	0.3	0.5	5
1	30	membrane	50	1.426e+06	33802	0.214849	0.937128	4.37561
1	50	membrane	50	4.3312e+06	102204	0.301171	1.1889	4.77738
2	10	membrane	100	3.19348e+06	37453.4	0.326809	1.1977	4.97285
2	30	membrane	100	1.65556e+07	188746	0.305941	1.52555	4.78391
2	50	membrane	100	1.68763e+07	188368	0.330674	1.28508	5.25567
2	10	membrane	50	2.42652e+06	57032.5	0.295651	1.12053	4.80771
2	30	membrane	50	1.19693e+07	278210	0.262819	1.25769	4.58109
2	50	membrane	50	8.23088e+06	182612	0.305627	1.17259	5.20028
3	10	membrane	100	2.43746e+06	28317.9	0.324943	1.10952	4.9827
3	30	membrane	100	8.44994e+06	98071.9	0.344269	1.29574	4.93842
3	50	membrane	100	6.17484e+06	73755.3	0.334864	1.23465	4.68951
3	10	membrane	50	1.76337e+06	40023.7	0.26252	1.0321	4.76985
3	30	membrane	50	3.2644e+06	74425.4	0.282904	1.00315	4.82877
3	50	membrane	50	3.46543e+06	81670.5	0.269258	0.971726	4.54416
1	10	nuclei	100	4.19293e+06	65787.8	0.833878	2.21244	5.22236
1	30	nuclei	100	1.52087e+07	229123	0.613738	1.86913	4.34612
1	50	nuclei	100	1.52682e+07	229621	0.552148	1.73664	4.19302
1	10	nuclei	50	1.08666e+06	38270.3	0.856401	1.93274	5.34524
1	30	nuclei	50	3.48063e+06	105259	0.91959	2.42601	7.69598
1	50	nuclei	50	6.62379e+06	196604	0.777942	2.20015	5.30455
2	10	nuclei	100	2.48348e+06	38254.6	0.690201	1.96485	4.53327
2	30	nuclei	100	6.69987e+06	95916.9	0.614743	1.97925	4.59129
2	50	nuclei	100	1.5586e+07	219958	0.417462	1.36994	4.21748
2	10	nuclei	50	2.39105e+06	71330.1	0.799525	2.22924	5.42607
2	30	nuclei	50	8.39763e+06	242486	0.545693	1.73621	4.44585
2	50	nuclei	50	4.26566e+06	122699	0.537712	1.67191	4.50373
3	10	nuclei	100	3.56663e+06	55623.1	0.713439	2.00751	4.5604
3	30	nuclei	100	6.53762e+06	100397	0.70092	1.98791	4.67067
3	50	nuclei	100	1.43559e+07	213734	0.6701	1.94583	4.77837
3	10	nuclei	50	3.16846e+06	96481.9	0.794354	2.15729	5.29835
3	30	nuclei	50	4.58585e+06	137824	0.805092	2.21124	5.53189
3	50	nuclei	50	8.89667e+06	265174	0.686643	1.9529	4.90625

## Sheet: Figure 4b
Organoid 1
depth [µm]	Time [s]	pixels in ROI	Avg cts / pixel	Fit Amplitude A	Fit ratio r	tau1 [ns]	tau2 [ns]
4	7.76	6565	131.02	22522.9	0.41	0.9	4.9
5	9.1	8336	132.84	29058.8	0.41	0.9	4.88
6	10.43	13661	131.05	48551.8	0.42	0.81	4.86
7	11.77	13674	145.55	53342.8	0.42	0.82	4.87
8	13.07	14840	163.25	64239.9	0.41	0.82	4.9
9	14.4	15101	180.79	72097.2	0.41	0.83	4.93
10	15.74	15477	190.55	75778.4	0.4	0.89	4.97
11	17.02	15578	196.15	79590.9	0.41	0.88	4.97
12	18.34	17238	198.13	90424.6	0.41	0.83	4.91
13	19.68	18805	200.23	97944.9	0.42	0.93	4.95
14	21.03	17940	206.38	96480.2	0.41	0.89	4.93
15	22.36	17192	215.36	96824.9	0.42	0.91	4.94
16	23.67	18755	219.54	107687	0.42	0.92	4.95
17	25	18692	230.71	111760	0.42	0.96	4.97
18	26.34	16784	226.58	98117.2	0.41	0.94	5
19	27.63	16431	229.76	101637	0.44	0.84	4.98
20	28.96	15119	237.03	92760	0.42	0.96	5.01
Organoid 2
depth [µm]	Time [s]	pixels in ROI	Avg cts / pixel	Fit Amplitude A	Fit ratio r	tau1 [ns]	tau2 [ns]
4	15.15	8577	302.83	68827.6	0.44	0.95	5.01
5	18.01	10960	317.64	91151.7	0.44	0.96	5.06
6	20.8	12539	317.99	104284	0.43	0.94	5.06
7	23.63	10027	312.12	82499.4	0.44	0.94	5.04
8	26.47	14474	317.59	121563	0.44	0.96	5.03
9	29.27	15364	336.46	136317	0.45	1.02	5.07
10	32.11	16147	344.59	145602	0.44	0.98	5.07
11	34.93	13896	357.72	130014	0.44	0.95	5.08
12	37.73	15235	364.84	146127	0.44	0.95	5.07
13	40.53	13610	379.27	135683	0.44	0.95	5.07
14	43.34	14690	386.98	150731	0.44	0.93	5.05
15	46.24	14173	395.85	147824	0.44	0.97	5.07
16	49.02	14722	398.73	155871	0.45	0.97	5.05
17	51.84	14652	407.71	159232	0.46	1.01	5.08
18	54.62	14307	416.08	158402	0.45	1	5.05
19	57.42	14483	424.43	162718	0.46	1.07	5.06
20	60.28	14492	427.14	165521	0.47	1.06	5.06
Organoid 2
depth [µm]	Time [s]	pixels in ROI	Avg cts / pixel	Fit Amplitude A	Fit ratio r	tau1 [ns]	tau2 [ns]
4	8.03	6478	362.99	60235.4	0.44	1.06	5.15
5	9.4	6821	392.05	68033.7	0.43	0.97	5.19
6	10.74	7277	407.64	75152.6	0.43	0.96	5.19
7	12.07	7976	420.02	85746.4	0.43	0.94	5.19
8	13.42	8729	420.63	93648.8	0.43	0.95	5.17
9	14.77	8198	443.97	92071.4	0.42	0.95	5.19
10	16.08	10159	449.81	116297	0.43	0.93	5.18
11	17.39	10447	470.33	127195	0.44	0.9	5.21
12	18.72	9691	492.91	119207	0.42	0.98	5.24
13	20.08	10995	485.84	133874	0.43	0.98	5.24
14	21.42	11609	479.17	138966	0.43	1.03	5.23
15	22.78	12066	494.14	155267	0.44	0.92	5.19
16	24.11	11696	527.58	154310	0.43	1.03	5.23
17	25.43	11918	522.45	162357	0.45	0.99	5.15
18	26.75	12887	513.2	175456	0.47	1.03	5.13
19	28.09	12103	523.14	169343	0.46	1.02	5.07
20	29.45	11030	541.47	159182	0.47	1.02	5.12

## Sheet: Figure 4c-Organoid2
Organoid 2
Timepoint	depth [µm]	Time [s]	pixels in ROI	Avg cts / pixel	Fit Amplitude A	tau2 [ns]
0	0	3.77807	10048	158.468	48044.2	4.18007
0	1	6.63169	8709	193.056	47921.5	4.5077
0	2	9.46924	9407	218.187	55592.3	4.81692
0	3	12.2913	8274	251.098	55561.5	4.91262
0	4	15.1455	8577	302.834	68827.5	4.99935
0	5	18.0093	10960	317.644	91151.6	5.06913
0	6	20.7955	12539	317.995	104284	5.07999
0	7	23.6296	10027	312.12	82499.3	5.03437
0	8	26.4686	14474	317.594	121563	5.01225
0	9	29.2712	15364	336.457	136317	5.01373
0	10	32.1125	16147	344.587	145602	5.06882
0	11	34.9326	13896	357.722	130014	5.08257
0	12	37.7277	15235	364.836	146127	5.05595
0	13	40.5265	13610	379.266	135683	5.05569
0	14	43.3425	14690	386.979	150731	5.01573
0	15	46.2351	14173	395.849	147824	5.03495
0	16	49.0246	14722	398.727	155870	4.98934
0	17	51.838	14652	407.705	159232	4.9644
0	18	54.6238	14307	416.084	158402	4.97152
0	19	57.4168	14483	424.435	162718	4.97298
0	20	60.2759	14492	427.135	165521	4.92336
0	21	63.0802	14448	441.9	171885	4.88231
0	22	65.9276	13728	468.537	174006	4.84803
0	23	68.7026	12044	483.502	157798	4.84142
0	24	71.5243	11087	502.971	151494	4.81718
0	25	74.3207	8755	541.84	129378	4.78641
0	26	77.0915	4668	647.822	85186.9	4.5937
0	27	79.8992
0	28	82.7151
0	29	85.5397
1	0	89.202	19558	131.951	74356.9	4.3503
1	1	92.0216	9884	181.649	49861.7	4.65826
1	2	94.8255	9505	216.16	55631.2	4.83571
1	3	97.6426	9366	248.357	61519.3	4.98433
1	4	100.448	10559	287.096	79562.5	5.059
1	5	103.34	11650	312.191	95194.4	5.0872
1	6	106.185	12292	319.254	101502	5.14351
1	7	109.02	13234	315.538	108893	5.10727
1	8	111.838	14974	308.684	120878	5.08369
1	9	114.689	15045	333.522	131400	5.07483
1	10	117.489	16863	344.449	152403	5.06679
1	11	120.275	14236	358.948	132783	5.13425
1	12	123.084	15196	367.853	146178	5.09297
1	13	125.936	14480	376.689	142970	5.08743
1	14	128.777	14776	387.454	150767	5.05806
1	15	131.63	13735	401.64	145246	5.04842
1	16	134.425	13862	406.709	148321	5.04286
1	17	137.292	14837	409.453	161583	4.98655
1	18	140.067	14558	421.465	163214	4.97689
1	19	142.882	15148	430.542	173700	4.96133
1	20	145.719	15185	434.793	176650	4.92903
1	21	148.555	14169	456.499	173280	4.90485
1	22	151.368	13177	486.64	172024	4.88502
1	23	154.2	12363	498.664	165980	4.86076
1	24	157.027	10540	515.188	147063	4.83886
1	25	159.812	9027	560.784	138750	4.76108
1	26	162.641	574	799.333	13501.3	4.31485
1	27	165.441
1	28	168.241
1	29	171.079
2	0	174.632	24272	122.673	85996.2	4.32225
2	1	177.475	24200	131.807	89848.2	4.47819
2	2	180.328	9970	206.026	54810.3	4.90221
2	3	183.184	9076	245.863	59368.9	4.96356
2	4	186.008	9686	281.831	71238.4	5.08595
2	5	188.854	10741	314.986	87815.2	5.1207
2	6	191.675	12850	319.029	105875	5.16362
2	7	194.533	13742	314.759	112074	5.13894
2	8	197.319	14565	312.444	119621	5.07232
2	9	200.185	14653	331.405	127103	5.07941
2	10	203.001	15072	348.118	136855	5.10119
2	11	205.855	14211	358.904	132483	5.14111
2	12	208.714	15195	364.407	143829	5.12976
2	13	211.507	13486	375.464	132295	5.10367
2	14	214.337	14802	382.129	148432	5.07538
2	15	217.187	14156	391.962	144776	5.0877
2	16	220.003	14171	396.865	148104	5.03695
2	17	222.823	15034	402.691	159504	5.03282
2	18	225.598	14682	413.422	160948	4.99619
2	19	228.453	14912	426.911	169421	4.96364
2	20	231.29	13968	440.712	163996	4.94691
2	21	234.099	13892	453.922	169366	4.89722
2	22	236.892	12686	476.318	163114	4.8699
2	23	239.712	12702	489.328	168628	4.8335
2	24	242.529	11468	500.918	155680	4.83443
2	25	245.315	9128	557.934	139479	4.77122
2	26	248.175	325	816.371	7729.96	4.36294
2	27	250.991
2	28	253.805
2	29	256.643
3	0	260.326	19810	128.917	76542.3	4.19999
3	1	263.118	22036	133.784	82766.4	4.49785
3	2	265.954	11144	204.475	62043.6	4.78405
3	3	268.808	9114	247.745	60077.3	4.96092
3	4	271.632	9831	278.678	71737.9	5.07135
3	5	274.441	11287	307.294	90391.6	5.11746
3	6	277.299	12179	322.348	102124	5.13081
3	7	280.16	13506	314.69	110738	5.11216
3	8	282.991	14148	319.341	117791	5.10323
3	9	285.829	14797	325.014	125201	5.10769
3	10	288.681	15544	347.788	142174	5.06988
3	11	291.499	14540	353.513	133707	5.12579
3	12	294.347	14414	364.326	136658	5.12161
3	13	297.233	13593	376.037	133879	5.08487
3	14	300.026	14896	377.261	147382	5.07423
3	15	302.862	13844	386.655	140420	5.06627
3	16	305.697	14066	389.654	143697	5.0595
3	17	308.504	14616	396.245	152949	5.01757
3	18	311.331	15127	405.653	163352	4.9771
3	19	314.185	14490	417.654	161822	4.94393
3	20	317.022	14382	427.75	164702	4.9254
3	21	319.837	13769	445.335	164785	4.90014
3	22	322.691	14103	470.899	179632	4.84434
3	23	325.49	12544	486.408	165385	4.83812
3	24	328.331	11432	502.091	156308	4.81135
3	25	331.193	9235	553.611	140016	4.76736
3	26	333.97
3	27	336.815
3	28	339.639
3	29	342.443
4	0	346.221	25825	117.144	87640.8	4.30767
4	1	348.996	28291	128.449	103231	4.45523
4	2	351.818	13144	185.453	65997.7	4.78624
4	3	354.65	9442	244.904	61182.9	4.98925
4	4	357.485	10549	281.005	77092.3	5.10358
4	5	360.302	10569	313.318	86400.7	5.10627
4	6	363.108	13086	319.856	108852	5.12094
4	7	365.922	12506	317.66	103701	5.10652
4	8	368.756	14070	317.802	117269	5.07315
4	9	371.583	15618	325.826	132969	5.08259
4	10	374.401	15590	345.18	139703	5.12067
4	11	377.291	14357	353.826	133225	5.08821
4	12	380.087	14858	360.376	139854	5.10427
4	13	382.911	13877	371.061	135172	5.07095
4	14	385.781	15182	373.454	149132	5.05397
4	15	388.573	14469	385.829	146555	5.05888
4	16	391.373	14967	385.645	152078	5.03249
4	17	394.223	14091	397.023	147444	5.01843
4	18	397.024	14774	403.475	158529	4.97832
4	19	399.851	14493	415.078	160870	4.93508
4	20	402.648	14416	419.782	161969	4.91911
4	21	405.494	14187	438.76	167391	4.8926
4	22	408.29	13170	464.552	164468	4.88354
4	23	411.119	11436	479.592	149021	4.81951
4	24	413.927	10466	508.39	145051	4.79686
4	25	416.745	6798	580.563	108587	4.72981
4	26	419.583
4	27	422.411
4	28	425.3
4	29	428.119
5	0	431.73	26952	116.408	91176.9	4.27198
5	1	434.586	24664	127.818	90007	4.41872
5	2	437.392	20175	160.594	90822.1	4.59562
5	3	440.263	10782	237.329	67141.1	5.02606
5	4	443.107	10165	272.983	72755.5	5.0602
5	5	445.909	11403	301.121	89499.8	5.10677
5	6	448.745	13032	315.515	107576	5.09374
5	7	451.531	13861	314.041	113655	5.10072
5	8	454.353	14631	312.66	119268	5.09038
5	9	457.209	16070	320.502	134888	5.06588
5	10	460.012	15598	342.061	139443	5.08351
5	11	462.844	13382	353.861	123889	5.0939
5	12	465.685	14610	356.323	136370	5.07573
5	13	468.501	14181	365.266	134824	5.11066
5	14	471.285	14043	374.168	137681	5.06999
5	15	474.103	13923	380.419	138829	5.05838
5	16	476.937	14470	381.927	145731	5.02347
5	17	479.736	14450	390.369	149550	4.9953
5	18	482.594	13977	405.117	150464	4.97582
5	19	485.408	14621	411.556	160813	4.93326
5	20	488.3	14128	423.598	159271	4.94314
5	21	491.101	13250	437.974	155941	4.89103
5	22	493.905	13789	454.346	167767	4.89385
5	23	496.75	12198	461.043	153015	4.82257
5	24	499.563	11513	485.473	152624	4.79483
5	25	502.374	5688	569.555	89252.9	4.72112
5	26	505.265
5	27	508.099
5	28	510.916
5	29	513.782
6	0	517.489	25332	115.047	88433.6	4.1302
6	1	520.32	28572	121.545	99063.8	4.41449
6	2	523.181	22151	152.05	93336.7	4.61079
6	3	525.962	10086	233.265	62536.3	4.9664
6	4	528.793	10983	265.799	76505.5	5.05667
6	5	531.627	12417	291.451	94183.6	5.10396
6	6	534.417	13154	309.105	106494	5.08493
6	7	537.304	12632	314.042	103984	5.07798
6	8	540.123	14513	305.666	116052	5.06865
6	9	542.961	14260	321.928	120446	5.05772
6	10	545.743	15576	333.767	135873	5.07314
6	11	548.583	13923	343.957	124733	5.09996
6	12	551.381	14465	346.611	130692	5.10208
6	13	554.253	14241	355.803	132128	5.09162
6	14	557.091	14098	365.436	135152	5.05387
6	15	559.931	13882	371.955	136266	5.02062
6	16	562.751	14091	377.793	140342	5.01122
6	17	565.538	13913	384.665	141503	4.99354
6	18	568.348	15429	388.356	158927	4.96607
6	19	571.204	14307	404.433	154011	4.94043
6	20	574.013	13995	411.787	155365	4.87847
6	21	576.838	14765	423.452	168088	4.87545
6	22	579.653	12502	452.201	152277	4.86509
6	23	582.485	11971	464.388	151770	4.79536
6	24	585.274	9126	504.501	124965	4.80237
6	25	588.082	3909	598.173	65418.4	4.63219
6	26	590.906
6	27	593.728
6	28	596.58
6	29	599.407
7	0	603.244	28800	110.008	92027.6	4.27274
7	1	606.086	26543	123.062	92721.4	4.4307
7	2	608.89	24507	144.962	99420	4.5671
7	3	611.698	10943	225.864	66166.1	4.92486
7	4	614.473	11372	257.423	77211.5	5.02423
7	5	617.329	12407	282.399	91921.7	5.06015
7	6	620.117	14067	296.117	108999	5.071
7	7	622.957	12520	304.922	99724	5.08205
7	8	625.755	13162	301.534	103980	5.0574
7	9	628.578	14434	314.024	119029	5.04471
7	10	631.404	15366	324.533	131824	5.01884
7	11	634.238	14382	335.194	126709	5.05769
7	12	637.03	15071	341.272	135058	5.05311
7	13	639.852	14235	349.909	131257	5.03408
7	14	642.666	14375	356.983	134530	5.04686
7	15	645.452	14794	362.031	142119	4.98392
7	16	648.314	15194	362.862	146911	4.95494
7	17	651.194	14741	368.568	144899	4.94466
7	18	653.998	14648	380.567	149060	4.92399
7	19	656.812	14771	389.736	154016	4.90933
7	20	659.651	14179	401.484	151876	4.91146
7	21	662.452	13942	417.312	156450	4.86868
7	22	665.286	13523	433.114	158705	4.83398
7	23	668.08	11906	458.425	148451	4.80159
7	24	670.9	10709	468.162	135838	4.81375
7	25	673.701	7380	550.429	112369	4.69166
7	26	676.534
7	27	679.368
7	28	682.225
7	29	685.037
8	0	688.699	27728	112.01	89198.2	4.31392
8	1	691.542	25430	121.392	88056.6	4.40399
8	2	694.371	27239	134.087	101177	4.58573
8	3	697.22	10095	229.485	62014	4.92285
8	4	700.027	11886	256.641	79955.4	5.04265
8	5	702.832	11929	284.31	89037.5	5.05202
8	6	705.727	14450	288.039	109953	5.02336
8	7	708.566	13946	289.362	106938	5.00078
8	8	711.391	15607	286.207	118814	4.9741
8	9	714.264	16183	294.211	125559	5.00714
8	10	717.067	16477	315.776	136855	5.026
8	11	719.928	13910	328.045	120308	5.03186
8	12	722.718	14207	334.409	124443	5.05348
8	13	725.566	14897	338.409	133101	5.00651
8	14	728.399	14560	346.41	133548	4.99129
8	15	731.262	14470	354.493	136220	4.97058
8	16	734.096	15663	355.556	148169	4.95103
8	17	736.921	14702	365.623	143226	4.94189
8	18	739.744	14257	373.745	143048	4.89621
8	19	742.556	15374	373.493	154175	4.88737
8	20	745.377	15657	384.274	161614	4.87042
8	21	748.237	14299	405.411	156675	4.82899
8	22	751.043	12888	423.251	148287	4.80601
8	23	753.876	13727	436.054	164087	4.75854
8	24	756.687	10688	463.232	135702	4.74458
8	25	759.513	7260	514.781	102554	4.72869
8	26	762.304
8	27	765.185
8	28	768.013
8	29	770.845
9	0	774.447	24741	115.285	82871.7	4.28361
9	1	777.292	26784	123.895	94546.5	4.41949
9	2	780.196	25172	138.381	97212.4	4.55678
9	3	783.006	12119	214.721	69545.3	4.92039
9	4	785.804	11268	255.129	75446.3	5.03133
9	5	788.587	12514	275.202	90674.5	5.02487
9	6	791.437	14270	284.83	106200	5.06413
9	7	794.328	14047	280.454	103283	5.0386
9	8	797.179	14165	284.845	105888	5.02985
9	9	799.983	16306	297.34	128079	4.9841
9	10	802.833	16316	310.96	134181	4.9869
9	11	805.66	14629	318.656	123127	5.00842
9	12	808.473	15136	323.435	129072	5.01002
9	13	811.31	15344	329.172	134141	4.97547
9	14	814.116	13873	338.186	124114	4.98267
9	15	816.941	15830	339.463	143601	4.93159
9	16	819.764	16111	343.015	147728	4.91639
9	17	822.602	14666	349.143	137391	4.89963
9	18	825.417	15379	355.977	146400	4.90432
9	19	828.299	16244	357.174	155604	4.87604
9	20	831.163	15370	370.926	153791	4.84334
9	21	833.976	14824	386.66	154935	4.82929
9	22	836.788	13887	403.111	151351	4.8186
9	23	839.59	12510	424.243	144813	4.76416
9	24	842.375	11548	441.547	139991	4.74255
9	25	845.228	7901	498.129	108406	4.69453
9	26	848.039
9	27	850.833
9	28	853.7
9	29	856.509
10	0	860.344	25138	115.651	85568.7	4.2156
10	1	863.203	27884	119.724	96183.3	4.36516
10	2	865.974	28217	130.496	103840	4.5094
10	3	868.784	11137	209.316	61853.5	4.9475
10	4	871.63	12467	242.162	80521	4.94328
10	5	874.468	12400	264.085	87048.5	4.96847
10	6	877.297	14034	272.039	100356	5.02336
10	7	880.085	13929	271.903	99683.4	5.00405
10	8	882.941	15445	266.114	109107	4.95941
10	9	885.745	15965	279.75	108458	5.5149
10	10	888.609	17237	292.919	135345	4.90355
10	11	891.449	15114	306.608	122720	4.9803
10	12	894.314	15331	312.666	127106	4.97207
10	13	897.205	15512	316.843	130114	4.96877
10	14	900.012	15811	320.054	134882	4.93442
10	15	902.82	15381	334.457	137078	4.92901
10	16	905.614	17055	329.478	150402	4.89525
10	17	908.447	15959	337.667	145269	4.85955
10	18	911.301	15867	341.58	145850	4.85257
10	19	914.12	16465	345.295	152955	4.85125
10	20	916.927	15346	358.495	149113	4.81582
10	21	919.739	16014	368.488	161093	4.77904
10	22	922.576	13602	395.881	145797	4.7986
10	23	925.368	12426	415.481	141569	4.73913
10	24	928.229	12302	418.522	139921	4.77679
10	25	931.037	6755	479.665	89308.4	4.68877
10	26	933.844
10	27	936.668
10	28	939.459
10	29	942.316
11	0	946.047	29841	112.319	96964.1	4.27532
11	1	948.871	28929	119.813	97893.2	4.43627
11	2	951.695	27124	135.634	102799	4.52508
11	3	954.558	11298	212.817	64595.7	4.88791
11	4	957.388	11571	245.027	75421.7	4.95901
11	5	960.261	12878	259.655	89139.4	4.94535
11	6	963.086	14650	265.037	102225	4.99562
11	7	965.896	14704	263.964	103192	4.94276
11	8	968.683	15827	256.863	108616	4.91668
11	9	971.517	16626	276.257	122998	4.8968
11	10	974.336	17970	287.597	137981	4.915
11	11	977.227	15618	300.47	124664	4.95614
11	12	980.063	16112	303.64	130517	4.93427
11	13	982.897	15286	305.023	124717	4.91292
11	14	985.728	15662	307.815	128304	4.92839
11	15	988.541	15862	319.741	135633	4.89931
11	16	991.361	16766	319.581	144345	4.85718
11	17	994.251	15831	330.704	142485	4.80541
11	18	997.052	16359	331.71	145576	4.85557
11	19	999.876	15706	338.281	144211	4.79974
11	20	1002.66	15768	344.508	146708	4.81486
11	21	1005.48	15928	359.915	156806	4.75981
11	22	1008.31	13067	387.275	139127	4.72492
11	23	1011.12	13336	392.047	142958	4.74279
11	24	1013.96	10761	413.278	123302	4.67222
11	25	1016.78	5056	516.829	73456.6	4.57468
11	26	1019.6
11	27	1022.43
11	28	1025.29
11	29	1028.12
12	0	1031.73	24698	112.071	80215.5	4.27692
12	1	1034.55	30890	117.932	104494	4.37557
12	2	1037.38	30665	126.504	108643	4.51108
12	3	1040.23	12279	202.95	66992.2	4.85967
12	4	1043.03	11697	236.515	72919.8	4.98128
12	5	1045.85	13071	253.604	87845	4.96282
12	6	1048.67	14395	259.846	99289.7	4.95339
12	7	1051.52	14137	259.324	97440.9	4.93363
12	8	1054.35	15340	254.213	103794	4.9159
12	9	1057.23	16713	262.72	117712	4.88696
12	10	1060.04	18942	273.712	138611	4.88296
12	11	1062.82	15533	292.159	120469	4.94188
12	12	1065.66	15861	294.639	124427	4.92437
12	13	1068.47	15517	299.976	124731	4.88592
12	14	1071.3	15535	302.736	126121	4.87696
12	15	1074.11	15979	307.422	132542	4.8473
12	16	1076.93	16411	315.755	139586	4.84655
12	17	1079.74	16256	318.959	140537	4.81193
12	18	1082.54	16865	319.7	146251	4.80303
12	19	1085.38	17264	325.421	152752	4.78084
12	20	1088.26	17140	328.432	153076	4.77337
12	21	1091.07	15976	348.565	152453	4.7378
12	22	1093.88	15616	366.333	155107	4.76975
12	23	1096.73	13939	382.822	148085	4.6689
12	24	1099.52	12734	396.026	138686	4.70101
12	25	1102.35	5847	495.243	81096.1	4.5671
12	26	1105.23
12	27	1108.05
12	28	1110.87
12	29	1113.68
13	0	1117.33	26535	105.341	85863.8	4.06008
13	1	1120.23	29950	114.591	98282.5	4.37021
13	2	1122.99	28599	125.229	101181	4.47624
13	3	1125.82	11813	198.734	64063.4	4.77416
13	4	1128.64	10615	224.781	64181.6	4.86755
13	5	1131.46	12964	244.05	83661.1	4.96049
13	6	1134.35	12907	259.048	88347.6	4.96886
13	7	1137.21	15303	249.385	102472	4.87555
13	8	1140.07	16695	249.86	112676	4.83406
13	9	1142.9	17496	251.592	118842	4.83991
13	10	1145.73	18213	264.734	130177	4.82192
13	11	1148.54	16477	283.986	125528	4.88374
13	12	1151.36	16061	287.919	124230	4.87475
13	13	1154.23	15864	288.783	123034	4.86437
13	14	1157.07	16015	295.281	127498	4.84228
13	15	1159.89	16250	301.387	132516	4.81913
13	16	1162.71	17008	305.098	140453	4.8105
13	17	1165.56	16921	312.341	143787	4.78135
13	18	1168.39	17139	313.101	145584	4.78095
13	19	1171.27	16919	315.103	146112	4.73727
13	20	1174.08	17601	317.498	152680	4.73371
13	21	1176.89	18063	332.589	165979	4.68635
13	22	1179.71	15963	353.619	155403	4.69302
13	23	1182.5	14806	368.477	149191	4.72318
13	24	1185.31	12883	387.407	138350	4.6576
13	25	1188.16	5267	459.599	67696.7	4.57678
13	26	1190.98
13	27	1193.8
13	28	1196.62
13	29	1199.46
14	0	1203.05	29648	105.272	89933.9	4.28639
14	1	1205.88	34391	106.626	105428	4.34664
14	2	1208.7	30300	117.095	100643	4.4404
14	3	1211.56	14592	175.296	70606.4	4.66201
14	4	1214.37	12662	206.556	70794.5	4.81927
14	5	1217.24	12142	226.155	74258	4.84273
14	6	1220.06	10965	251.679	74281.2	4.87479
14	7	1222.9	12923	253.166	87634.7	4.89265
14	8	1225.72	14046	248.783	93896.5	4.86813
14	9	1228.56	18060	233.115	113434	4.82363
14	10	1231.34	19697	238.937	127274	4.80722
14	11	1234.17	15792	266.98	113912	4.83905
14	12	1237.01	18063	270.068	131621	4.83859
14	13	1239.84	16140	276.085	119628	4.85771
14	14	1242.66	17611	284.836	135829	4.81602
14	15	1245.47	17521	288.178	136778	4.80402
14	16	1248.28	17932	290.721	141602	4.78557
14	17	1251.1	18482	296.114	148494	4.78149
14	18	1253.9	17557	302.872	144001	4.78254
14	19	1256.75	18645	308.573	156218	4.76691
14	20	1259.56	16968	315.534	147581	4.69566
14	21	1262.38	18385	319.291	162353	4.67469
14	22	1265.21	17809	335.009	165136	4.66442
14	23	1268.04	18228	338.481	170542	4.66444
14	24	1270.88	17031	366.598	172550	4.65497
14	25	1273.74	13960	384.609	150707	4.59205
14	26	1276.6	513	599.585	9478.23	4.04397
14	27	1279.4
14	28	1282.27
14	29	1285.11
15	0	1288.76	12890	134.797	53236.5	4.07137
15	1	1291.59	15323	137.249	62729.3	4.21864
15	2	1294.41	15259	152.412	66249.7	4.45086
15	3	1297.31	11781	175.137	57941.4	4.58148
15	4	1300.13	11387	207.573	64202	4.79069
15	5	1302.96	11227	218.313	65534.8	4.86814
15	6	1305.78	12130	234.859	76379.5	4.86573
15	7	1308.58	11722	253.293	78930.7	4.91508
15	8	1311.4	13743	250.945	93092.4	4.8378
15	9	1314.26	17099	234.626	108838	4.79185
15	10	1317.07	18864	239.819	122971	4.76799
15	11	1319.9	16362	260.297	114345	4.84892
15	12	1322.71	17542	272.572	128197	4.85434
15	13	1325.55	16748	280.745	126276	4.843
15	14	1328.36	15432	283.72	118552	4.80881
15	15	1331.23	17606	285.938	136947	4.77823
15	16	1334.05	19465	288.48	152624	4.76717
15	17	1336.87	18795	293.174	150139	4.74852
15	18	1339.71	18704	295.135	151158	4.72467
15	19	1342.48	17910	307.027	149858	4.73644
15	20	1345.35	17372	312.168	149853	4.67625
15	21	1348.22	18447	317.292	161541	4.66938
15	22	1351.04	18247	331.685	167693	4.64482
15	23	1353.87	17480	337.716	163850	4.64226
15	24	1356.7	15849	356.296	157877	4.60296
15	25	1359.54	14641	379.328	155446	4.58763
15	26	1362.34	784	577.364	13924	4.05452
15	27	1365.21
15	28	1367.98
15	29	1370.82
16	0	1374.39	13402	136.034	56070.4	4.05022
16	1	1377.26	17237	132.662	68977	4.15713
16	2	1380.08	30637	110.772	95691.9	4.44226
16	3	1382.91	15211	161.944	69498.3	4.53473
16	4	1385.77	11619	201.488	63851.9	4.77244
16	5	1388.61	11703	208.94	66493.4	4.7847
16	6	1391.43	12591	228.253	76921.5	4.86602
16	7	1394.35	12521	242.643	81995.9	4.83464
16	8	1397.13	13205	249.035	89411.1	4.80411
16	9	1399.95	16338	244.645	108325	4.80094
16	10	1402.79	19301	237.077	124747	4.75031
16	11	1405.59	15989	257.252	111133	4.80781
16	12	1408.41	16313	266.613	117337	4.81254
16	13	1411.22	17755	271.862	131399	4.77154
16	14	1414.08	17133	278.154	129749	4.77328
16	15	1416.91	17594	283.081	136470	4.7349
16	16	1419.75	18824	286.613	147539	4.73681
16	17	1422.58	17688	286.793	138308	4.73546
16	18	1425.41	18634	291.748	147736	4.73941
16	19	1428.3	17408	300.108	142590	4.72772
16	20	1431.1	17376	310.149	149733	4.64512
16	21	1433.95	17305	314.965	150370	4.66269
16	22	1436.74	18218	315.891	159737	4.63382
16	23	1439.58	17816	332.849	165662	4.59451
16	24	1442.42	17536	345.931	168307	4.62222
16	25	1445.27	15624	368.149	161326	4.57397
16	26	1448.07	842	576.478	14949.9	4.04874
16	27	1450.85
16	28	1453.68
16	29	1456.51
17	0	1460.35	16248	130.383	62692.6	4.17316
17	1	1463.23	15655	133.647	60288.1	4.32563
17	2	1466.09	31300	107.44	97103.7	4.33013
17	3	1468.93	13581	160.614	61602.4	4.52839
17	4	1471.71	10995	197.053	59099.5	4.76442
17	5	1474.52	12095	209.262	69279.8	4.7489
17	6	1477.32	12369	223.858	74562.1	4.82603
17	7	1480.2	12816	236.962	81673.7	4.83846
17	8	1483.04	12931	249.806	88091.3	4.78384
17	9	1485.88	14484	243.589	95718.8	4.78421
17	10	1488.69	18292	228.96	114613	4.72822
17	11	1491.48	16248	251.812	110024	4.82322
17	12	1494.35	17543	262.366	125295	4.76868
17	13	1497.2	18063	266.964	130173	4.80159
17	14	1500.01	18153	274.609	135635	4.76123
17	15	1502.8	19063	279.615	143925	4.78891
17	16	1505.59	17477	285.126	137047	4.70786
17	17	1508.42	18911	284.749	147303	4.71542
17	18	1511.28	20186	284.195	158919	4.65812
17	19	1514.11	18589	293.602	149428	4.69889
17	20	1516.95	17721	300.714	146032	4.68735
17	21	1519.76	17740	302.569	148638	4.64883
17	22	1522.57	17960	312.828	155905	4.62747
17	23	1525.35	17538	328.212	160775	4.58715
17	24	1528.14	18567	347.512	180267	4.58548
17	25	1530.98	15995	364.156	162610	4.57834
17	26	1533.76	805	552.776	13784.7	4.01757
17	27	1536.6
17	28	1539.4
17	29	1542.3
18	0	1545.96	17195	128.939	68873.8	3.99688
18	1	1548.75	18234	129.69	71185.8	4.16784
18	2	1551.57	34498	107.427	105637	4.38637
18	3	1554.4	14199	159.542	63888.2	4.52527
18	4	1557.26	9804	200.296	53423.3	4.76338
18	5	1560.18	11873	204.703	65795.6	4.78244
18	6	1563.02	13091	220.371	78787.4	4.75172
18	7	1565.84	13150	237.387	85712.2	4.73591
18	8	1568.68	13305	248.495	90398.9	4.76167
18	9	1571.5	13238	254.005	90624.1	4.81226
18	10	1574.31	18748	226.092	116873	4.68206
18	11	1577.12	16538	251.777	114064	4.73771
18	12	1579.94	17773	261.681	126453	4.76627
18	13	1582.74	15688	277.307	118189	4.76943
18	14	1585.61	18488	276.216	139012	4.75178
18	15	1588.4	16798	285.413	130072	4.76063
18	16	1591.29	17949	286.932	140916	4.70973
18	17	1594.12	19227	286.46	151398	4.68535
18	18	1596.94	20634	284.493	162705	4.64389
18	19	1599.75	20121	288.356	159112	4.68045
18	20	1602.59	18345	299.421	152278	4.63514
18	21	1605.41	18265	305.391	154897	4.62257
18	22	1608.23	18290	309.896	158958	4.57793
18	23	1611.07	19104	323.52	173568	4.5627
18	24	1613.89	18705	343.567	181596	4.52998
18	25	1616.7	17047	355.944	170548	4.55254
18	26	1619.55	12664	407.979	146624	4.47771
18	27	1622.32
18	28	1625.14
18	29	1627.92
19	0	1631.47	14392	133.317	59074.4	4.04433
19	1	1634.32	17624	135.742	69775.9	4.26979
19	2	1637.13	15983	144.132	65299.8	4.45605
19	3	1639.97	15409	158.338	70252.5	4.42632
19	4	1642.8	11179	191.102	59359.1	4.64495
19	5	1645.61	12598	204.67	71159.4	4.69455
19	6	1648.42	13150	222.865	80338.5	4.72574
19	7	1651.27	12536	239.483	82552.4	4.7195
19	8	1654.07	12787	250.777	87582.9	4.75336
19	9	1656.89	14221	248.404	96903	4.72545
19	10	1659.73	18657	224.085	114256	4.71057
19	11	1662.52	18091	244.547	119466	4.78222
19	12	1665.31	17823	259.18	125531	4.75629
19	13	1668.2	17417	267.899	126526	4.76726
19	14	1671	18773	271.816	140493	4.6939
19	15	1673.81	17878	284.734	138326	4.74218
19	16	1676.66	18522	283.246	143607	4.70062
19	17	1679.49	19189	283.815	150603	4.65714
19	18	1682.33	19491	288.063	156133	4.62925
19	19	1685.14	19282	293.636	156779	4.63588
19	20	1687.96	18240	298.662	149900	4.66051
19	21	1690.81	18867	303.85	159931	4.59859
19	22	1693.64	18001	306.896	153807	4.59221
19	23	1696.44	17914	316.044	158818	4.55785
19	24	1699.31	18162	334.72	169515	4.57514
19	25	1702.12	17158	353.406	170978	4.52734
19	26	1704.93	12841	396.891	143561	4.50785
19	27	1707.77	134	667.075	2829.85	3.90016
19	28	1710.6
19	29	1713.42
20	0	1717.05	16610	129.022	66784.3	3.97929
20	1	1719.91	16699	132.495	64935.9	4.22609
20	2	1722.75	14070	142.68	59528.4	4.25324
20	3	1725.57	14228	157.471	65191	4.36455
20	4	1728.39	11945	185.582	62492.5	4.55647
20	5	1731.31	13312	202.955	75149	4.64474
20	6	1734.18	11816	224.183	73019	4.70083
20	7	1737.01	11770	235.997	76085.5	4.74121
20	8	1739.83	12642	249.608	86921.3	4.70994
20	9	1742.66	13511	251.011	93397.3	4.70133
20	10	1745.47	18871	220.957	114071	4.69655
20	11	1748.34	17236	248.433	116787	4.7335
20	12	1751.23	17848	263.033	128640	4.72384
20	13	1754.01	17500	267.365	127938	4.7259
20	14	1756.86	18921	271.919	141888	4.67546
20	15	1759.68	18996	279.745	145977	4.683
20	16	1762.48	17995	283.043	139927	4.67824
20	17	1765.34	19646	283.029	154719	4.62259
20	18	1768.19	20348	283.239	159782	4.63196
20	19	1771.01	20226	293.209	164082	4.62932
20	20	1773.82	18568	298.123	153346	4.62202
20	21	1776.66	20177	298.748	168453	4.58298
20	22	1779.48	18973	309.796	164777	4.56107
20	23	1782.3	20133	318.357	181109	4.51973
20	24	1785.11	18520	336.381	176599	4.49559
20	25	1787.88	17289	362.99	176482	4.51968
20	26	1790.7	14397	399.916	162515	4.49181
20	27	1793.58
20	28	1796.41
20	29	1799.27
21	0	1802.95	16525	126.431	64992.2	3.99044
21	1	1805.76	15202	131.113	57719.8	4.2919
21	2	1808.59	16678	137.93	65980.9	4.38423
21	3	1811.42	14541	158.189	65114.9	4.48757
21	4	1814.32	12709	184.356	65743.5	4.58787
21	5	1817.12	11477	211.412	67253.4	4.66003
21	6	1819.96	11190	227.873	70232.4	4.69301
21	7	1822.78	13104	234.736	84282.2	4.71869
21	8	1825.6	12440	251.259	84665.3	4.77851
21	9	1828.43	13549	254.981	95249.8	4.69133
21	10	1831.29	19770	227.137	124127	4.65348
21	11	1834.1	17008	250.407	117330	4.68966
21	12	1836.88	17880	263.366	128470	4.72836
21	13	1839.71	18912	273.004	141692	4.70462
21	14	1842.55	18184	278.989	138992	4.70075
21	15	1845.36	19335	281.463	151315	4.62938
21	16	1848.22	18198	286.076	143894	4.64823
21	17	1851	19004	286.915	151215	4.63238
21	18	1853.8	19444	289.007	155797	4.62909
21	19	1856.63	20471	292.105	167467	4.58102
21	20	1859.46	20243	300.741	170891	4.56333
21	21	1862.32	19758	306.301	169017	4.58132
21	22	1865.09	17622	317.093	155062	4.59763
21	23	1867.9	19964	321.599	180058	4.53868
21	24	1870.73	19394	340.15	186592	4.50263
21	25	1873.57	18147	362.376	186609	4.48534
21	26	1876.4	9891	435.088	122029	4.45262
21	27	1879.27	16	603.831	312.912	3.78059
21	28	1882.09
21	29	1884.9
22	0	1888.68	17378	123.584	63559.8	4.16596
22	1	1891.51	36233	96.3367	101946	4.24244
22	2	1894.3	29425	107.255	90963.1	4.33371
22	3	1897.12	18018	146.89	75387	4.44587
22	4	1899.94	14223	178.532	71378.4	4.55046
22	5	1902.74	12430	208.42	72147.8	4.63914
22	6	1905.59	12375	223.734	76857.1	4.65321
22	7	1908.38	10927	248.627	73837.6	4.7558
22	8	1911.25	13208	254.418	91998.2	4.71817
22	9	1914.07	14620	254.661	101306	4.73584
22	10	1916.88	19252	226.5	120373	4.6438
22	11	1919.72	16885	256.992	119013	4.70098
22	12	1922.53	17074	268.51	125095	4.72425
22	13	1925.35	17591	276.464	132279	4.72788
22	14	1928.2	17854	280.748	138244	4.66258
22	15	1931.03	17895	286.488	142025	4.6409
22	16	1933.86	18408	291.469	149440	4.61739
22	17	1936.68	19320	290.095	154401	4.64446
22	18	1939.51	18699	293.612	151740	4.63298
22	19	1942.32	19206	300.225	159270	4.62571
22	20	1945.19	17956	310.401	155532	4.5825
22	21	1948.01	19200	316.076	169605	4.57252
22	22	1950.82	18483	321.442	165765	4.56997
22	23	1953.63	18411	325.818	169047	4.51359
22	24	1956.45	18332	337.732	174590	4.51768
22	25	1959.31	17861	368.074	187358	4.45757
22	26	1962.09	8569	468.686	116539	4.35468
22	27	1964.92	3	724.734	67.2335	4.04823
22	28	1967.73
22	29	1970.58
23	0	1974.32	14824	128.349	56541.5	4.1537
23	1	1977.18	16929	132.316	64357	4.32549
23	2	1979.99	40097	153.241	113051	8.71544
23	3	1982.82	36295	169.189	142163	6.09279
23	4	1985.65	13182	180.71	66866.4	4.5373
23	5	1988.47	10713	213.644	63952.3	4.6167
23	6	1991.32	11367	229.555	72680.1	4.63669
23	7	1994.13	11861	239.746	77160.8	4.74611
23	8	1996.93	11831	258.84	83919.8	4.71394
23	9	1999.75	14445	256.65	100784	4.73396
23	10	2002.57	18909	232.084	122046	4.6151
23	11	2005.38	17228	256.027	121699	4.6713
23	12	2008.23	18021	267.069	132829	4.66607
23	13	2011.01	17480	269.107	128249	4.71118
23	14	2013.84	19304	278.382	147325	4.68727
23	15	2016.67	18216	291.02	146112	4.65699
23	16	2019.48	18322	292.216	148557	4.62199
23	17	2022.32	19219	292.009	155747	4.62025
23	18	2025.12	19228	294.204	157308	4.60189
23	19	2027.93	17536	305.923	149607	4.59111
23	20	2030.7	19726	304.401	168110	4.57332
23	21	2033.53	16457	323.425	147553	4.60095
23	22	2036.35	19150	326.148	175535	4.53313
23	23	2039.22	18687	324.214	169210	4.55355
23	24	2042.04	17947	346.601	177197	4.46307
23	25	2044.83	16960	362.173	174349	4.47559
23	26	2047.66	7623	477.229	104067	4.39116
23	27	2050.46	824	666.271	17018.6	4.01498
23	28	2053.32
23	29	2056.22
24	0	2060	17527	122.141	67138	3.94541
24	1	2062.86	31116	100.766	95990.9	4.07631
24	2	2065.66	30344	110.612	95869.6	4.37048
24	3	2068.49	31501	116.355	105308	4.37448
24	4	2071.28	12691	186.864	66490.4	4.55412
24	5	2074.08	11925	215.376	71922.2	4.60277
24	6	2076.9	12211	235.067	79551	4.6602
24	7	2079.73	13117	250.502	89635.5	4.71874
24	8	2082.56	13682	261.844	97255.4	4.73908
24	9	2085.39	14268	260.606	103073	4.64291
24	10	2088.26	19465	241.249	131230	4.59509
24	11	2091.09	16351	266.08	118584	4.70977
24	12	2093.88	16565	278.617	127887	4.64884
24	13	2096.73	18089	281.608	139662	4.67509
24	14	2099.55	18098	292.967	144995	4.68927
24	15	2102.38	17870	299.105	146785	4.66451
24	16	2105.24	16392	308.753	140732	4.61176
24	17	2108.02	16794	308.681	143117	4.63603
24	18	2110.85	18272	307.566	155418	4.6189
24	19	2113.71	18677	315.169	163448	4.59814
24	20	2116.51	17900	324.22	161620	4.58301
24	21	2119.35	18117	334.227	168266	4.58835
24	22	2122.2	20004	346.083	195295	4.51085
24	23	2125.04	18061	356.625	181685	4.50376
24	24	2127.87	16015	377.578	170161	4.51127
24	25	2130.69	12671	421.099	150589	4.48666
24	26	2133.51	5039	547.677	79336.7	4.3703
24	27	2136.33
24	28	2139.21
24	29	2142.03
25	0	2145.69	31818	96.1557	91134.2	4.12039
25	1	2148.52	33432	99.7657	97928.1	4.22522
25	2	2151.31	33830	110.745	108490	4.32136
25	3	2154.2	34598	115.631	114047	4.41607
25	4	2156.98	13051	189.362	69841.9	4.54418
25	5	2159.79	11426	223.473	70668.4	4.6556
25	6	2162.63	11888	235.865	77706.9	4.64576
25	7	2165.46	13304	254.83	92091.4	4.73846
25	8	2168.34	13741	263.573	99997.7	4.67168
25	9	2171.12	15737	262.575	113775	4.66479
25	10	2173.94	18603	249.666	127827	4.65027
25	11	2176.76	17497	275.539	131849	4.69888
25	12	2179.58	17629	280.553	135384	4.70007
25	13	2182.39	17296	282.773	134998	4.65466
25	14	2185.23	17015	299.663	141593	4.63124
25	15	2188.06	16646	309.189	141582	4.66371
25	16	2190.89	16619	315.534	146436	4.59322
25	17	2193.74	17534	317.697	155871	4.57862
25	18	2196.58	18166	320.311	162864	4.57262
25	19	2199.4	18226	329.022	168220	4.55598
25	20	2202.26	18000	340.377	171913	4.55003
25	21	2205.03	17742	349.174	175284	4.50834
25	22	2207.84	19545	358.716	196039	4.55315
25	23	2210.66	17991	367.086	186020	4.51091
25	24	2213.46	17707	381.773	192419	4.46871
25	25	2216.35	10138	441.657	126523	4.47762
25	26	2219.14	2833	602.111	51085	4.20754
25	27	2221.97	14	836.38	376.214	3.82586
25	28	2224.76
25	29	2227.62
26	0	2231.34	28279	103.86	87337.1	4.13453
26	1	2234.19	35047	99.5176	105954	4.11797
26	2	2237.02	36846	106.965	111949	4.39094
26	3	2239.83	32146	120.451	109797	4.43849
26	4	2242.65	14841	177.65	74176.2	4.53488
26	5	2245.53	11247	218.992	68115.6	4.66365
26	6	2248.33	12993	237.947	86573.5	4.6024
26	7	2251.18	12553	255.136	87936	4.68859
26	8	2253.96	13897	269.418	101815	4.73338
26	9	2256.8	14965	271.147	111406	4.67803
26	10	2259.62	18816	251.749	131084	4.62763
26	11	2262.44	16924	267.497	125094	4.64754
26	12	2265.32	16838	281.177	130270	4.66437
26	13	2268.14	17647	293.001	141455	4.68635
26	14	2270.96	18209	300.307	151617	4.63454
26	15	2273.78	16204	318.14	143394	4.60825
26	16	2276.63	17662	318.656	156617	4.60041
26	17	2279.45	17102	326.97	155492	4.59948
26	18	2282.31	17510	330.392	159918	4.61851
26	19	2285.18	18659	334.948	175119	4.55535
26	20	2288	18143	349.888	176711	4.57889
26	21	2290.79	18586	357.818	187163	4.53267
26	22	2293.63	18055	366.636	187313	4.50283
26	23	2296.46	17806	371.742	186019	4.52032
26	24	2299.34	17242	394.968	193695	4.46646
26	25	2302.22	11814	448.292	151539	4.43151
26	26	2305.04	4712	557.955	76997.9	4.29768
26	27	2307.87	5	856.411	132.329	4.05603
26	28	2310.7
26	29	2313.53
27	0	2317.14	34951	92.5643	101333	3.95411
27	1	2319.97	35515	97.2351	105271	4.09764
27	2	2322.79	34072	107.408	104975	4.36234
27	3	2325.63	33230	119.732	113220	4.42516
27	4	2328.44	12247	186.713	64804.9	4.5256
27	5	2331.25	12150	211.849	71551.1	4.62472
27	6	2334.07	12579	228.347	80426.6	4.60303
27	7	2336.86	12985	250.636	90831.8	4.62377
27	8	2339.68	13819	267.312	101718	4.68026
27	9	2342.55	15081	274.283	114684	4.63848
27	10	2345.39	19340	259.268	139377	4.60206
27	11	2348.22	15820	285.564	124325	4.65262
27	12	2351.01	16366	295.066	133438	4.64889
27	13	2353.85	16744	308.904	142916	4.65025
27	14	2356.65	15781	314.947	138226	4.61854
27	15	2359.47	16534	318.904	146074	4.61979
27	16	2362.28	17918	324.898	162110	4.59453
27	17	2365.11	17989	332.098	165279	4.61402
27	18	2367.91	16083	341.185	153390	4.57044
27	19	2370.75	18223	350.671	178072	4.5784
27	20	2373.57	17678	354.765	176088	4.54643
27	21	2376.37	16956	377.93	179477	4.54045
27	22	2379.24	16976	384.33	182737	4.5352
27	23	2382.04	16329	400.635	185635	4.47751
27	24	2384.88	15524	413.412	182118	4.48018
27	25	2387.66	12827	448.873	165181	4.41955
27	26	2390.48	5587	566.03	91422.3	4.35826
27	27	2393.3	124	849.822	3293.72	3.96347
27	28	2396.12
27	29	2398.91
28	0	2402.55	32711	94.4351	95818.4	4.00525
28	1	2405.37	33262	102.309	97388.8	4.33106
28	2	2408.25	35051	109.002	108888	4.38405
28	3	2411.06	29829	125.159	104963	4.47277
28	4	2413.88	12106	195.606	66848.9	4.55023
28	5	2416.69	13300	213.692	78654.3	4.64409
28	6	2419.5	12391	231.537	79525.2	4.63916
28	7	2422.32	14272	250.815	99693.6	4.62209
28	8	2425.19	14068	269.694	106179	4.60781
28	9	2428.03	13519	269.332	100919	4.63866
28	10	2430.85	18862	268.468	140752	4.60615
28	11	2433.68	16474	288.674	130917	4.6543
28	12	2436.5	15891	302.602	132068	4.66959
28	13	2439.36	18663	305.685	158951	4.60439
28	14	2442.22	17123	314.466	148803	4.6325
28	15	2445.03	17759	321.536	159142	4.58979
28	16	2447.81	17129	337.463	161964	4.57195
28	17	2450.65	17499	343.775	167708	4.58395
28	18	2453.47	17313	351.694	171260	4.54196
28	19	2456.33	17988	351.21	175392	4.5895
28	20	2459.17	15684	362.489	159472	4.55017
28	21	2462.01	17055	370.666	176479	4.55699
28	22	2464.84	17757	382.766	191973	4.50745
28	23	2467.68	17467	395.446	194979	4.49811
28	24	2470.53	15722	401.148	178965	4.47594
28	25	2473.32	14132	440.955	176850	4.46436
28	26	2476.18	5240	548.776	84319.4	4.30319
28	27	2478.98
28	28	2481.78
28	29	2484.6
29	0	2488.21	32796	94.205	90844.9	4.20548
29	1	2491.04	33924	100.95	99832.4	4.26637
29	2	2493.86	37612	107.512	115582	4.3766
29	3	2496.7	26154	130.935	95849.6	4.50042
29	4	2499.53	10933	199.251	61150.9	4.56442
29	5	2502.37	12448	223.954	77110.5	4.64518
29	6	2505.21	12774	239.013	85806	4.58059
29	7	2508.02	12612	264.107	92052.6	4.65585
29	8	2510.83	13149	277.772	101337	4.63856
29	9	2513.67	14165	290.533	113172	4.66317
29	10	2516.49	17554	277.501	135388	4.60449
29	11	2519.31	15542	300.691	130107	4.60568
29	12	2522.21	17124	314.917	149209	4.63544
29	13	2525.03	15927	326.667	144414	4.61716
29	14	2527.84	15261	333.264	141631	4.59928
29	15	2530.65	16887	344.1	160712	4.62267
29	16	2533.43	16561	355.98	164081	4.58931
29	17	2536.26	17139	352.686	168614	4.58606
29	18	2539.05	17682	356.466	175463	4.58716
29	19	2541.9	18437	364.91	187609	4.57219
29	20	2544.72	17661	369.934	182226	4.56869
29	21	2547.56	18565	380.407	197168	4.55305
29	22	2550.36	16667	386.957	181245	4.53356
29	23	2553.24	16952	400.47	192555	4.48153
29	24	2556.05	16909	416.451	200383	4.45944
29	25	2558.87	16078	440.165	202154	4.43758
29	26	2561.68	7930	549.99	126266	4.34516
29	27	2564.49	191	774.161	4613.94	3.97509
29	28	2567.32
29	29	2570.12
30	0	2573.71	34244	95.9038	100976	4.05312
30	1	2576.52	33544	103.248	104079	4.17684
30	2	2579.36	30620	115.565	101896	4.36457
30	3	2582.19	17575	156.178	78113.4	4.44413
30	4	2585.02	12048	206.069	69070.4	4.59778
30	5	2587.83	11330	231.409	72413.1	4.65018
30	6	2590.65	11908	249.766	82247.4	4.64319
30	7	2593.49	12033	264.829	88247.2	4.64231
30	8	2596.31	12468	287.484	99663.2	4.62142
30	9	2599.12	13482	295.191	110967	4.60809
30	10	2601.92	17156	293.45	140314	4.59706
30	11	2604.74	15474	311.032	132137	4.66729
30	12	2607.57	16262	315.977	140946	4.66521
30	13	2610.36	16776	325.981	150739	4.64598
30	14	2613.21	17012	339.678	160795	4.6053
30	15	2616.01	16862	352.177	166206	4.58272
30	16	2618.83	16414	366.484	167805	4.58786
30	17	2621.62	16757	376.619	174759	4.61201
30	18	2624.44	17465	372.033	180109	4.6017
30	19	2627.32	18093	374.62	189525	4.56147
30	20	2630.17	16234	386.921	176358	4.53961
30	21	2633.02	17049	389.989	186570	4.53565
30	22	2635.83	18248	397.738	206093	4.48774
30	23	2638.68	16286	412.353	190577	4.47322
30	24	2641.49	16066	422.285	193460	4.45033
30	25	2644.34	14834	446.522	188859	4.44415
30	26	2647.22	11170	513.32	165153	4.37838
30	27	2650.06	315	802.171	7998.13	3.90492
30	28	2652.87
30	29	2655.7
31	0	2659.36	33840	96.3867	95303.4	4.22132
31	1	2662.24	30296	108.779	95752.1	4.28893
31	2	2665.02	18039	140.727	72419.8	4.40954
31	3	2667.88	12622	177.41	63249.3	4.49802
31	4	2670.68	10971	214.306	66267.1	4.54606
31	5	2673.53	11248	234.412	74408.6	4.55444
31	6	2676.32	11393	258.268	81569.2	4.63139
31	7	2679.18	12704	272.32	96358.2	4.61424
31	8	2682	12985	293.438	105033	4.6518
31	9	2684.84	13919	299.648	115407	4.63339
31	10	2687.65	15415	306.117	129210	4.67961
31	11	2690.47	13700	317.42	120509	4.62705
31	12	2693.32	15699	325.618	142283	4.60999
31	13	2696.21	16464	331.221	152454	4.58411
31	14	2698.99	16303	344.486	156713	4.58542
31	15	2701.81	16946	352.055	164782	4.62189
31	16	2704.64	18253	360.552	184483	4.56287
31	17	2707.45	16503	373.114	172583	4.5651
31	18	2710.26	17279	382.355	183256	4.59932
31	19	2713.1	17684	382.442	189389	4.55
31	20	2715.91	18753	377.421	198519	4.54517
31	21	2718.76	18358	391.469	201524	4.53494
31	22	2721.57	17786	400.819	201397	4.50646
31	23	2724.36	16838	400.362	189189	4.51999
31	24	2727.24	15726	419.107	187493	4.46595
31	25	2730.08	16399	437.518	202641	4.48278
31	26	2732.91	12262	500.001	176120	4.39446
31	27	2735.75	294	863.812	7998.44	3.92835
31	28	2738.55
31	29	2741.39
32	0	2745.31	12449	139.69	53788.1	4.02042
32	1	2748.13	31818	103.05	99724.6	4.11235
32	2	2750.96	30487	116.449	101829	4.37512
32	3	2753.81	12326	186.593	65098.1	4.49954
32	4	2756.65	10457	222.337	65086.8	4.56735
32	5	2759.45	7874	257.063	56349.8	4.61346
32	6	2762.34	10191	265.152	75251	4.60544
32	7	2765.19	10426	281.15	81044.2	4.64012
32	8	2768.02	10893	306.093	91974.6	4.65103
32	9	2770.85	12671	306.794	108112	4.62074
32	10	2773.67	14060	313.037	121315	4.64711
32	11	2776.48	14382	323.06	130170	4.58047
32	12	2779.31	14552	325.678	132480	4.58312
32	13	2782.12	16799	326.159	150882	4.63323
32	14	2784.95	17025	343.479	163696	4.57224
32	15	2787.75	16745	365.482	169927	4.60151
32	16	2790.58	16849	366.493	173281	4.5581
32	17	2793.39	17525	377.685	184555	4.5829
32	18	2796.29	17194	389.696	188042	4.55237
32	19	2799.13	18384	390.242	202804	4.51697
32	20	2801.97	18489	392.647	205331	4.50661
32	21	2804.76	18589	398.358	209630	4.50253
32	22	2807.6	18083	409.417	209050	4.50303
32	23	2810.43	17012	419.258	203571	4.45173
32	24	2813.3	17585	418.151	208326	4.4773
32	25	2816.12	15498	448.171	197196	4.45639
32	26	2818.92	14517	478.914	198045	4.43043
32	27	2821.75	875	789.615	21494.7	3.99669
32	28	2824.55
32	29	2827.37
33	0	2831.05	16037	126.443	62531.7	4.03515
33	1	2833.85	14924	140.857	63042.1	4.18664
33	2	2836.68	17618	145.81	75966.7	4.26941
33	3	2839.48	10814	196.511	61109.4	4.43617
33	4	2842.3	9792	223.474	61358.3	4.55748
33	5	2845.13	9963	252.027	70834.6	4.55553
33	6	2847.93	8622	281.551	67178.1	4.62577
33	7	2850.73	9693	296.681	80293.9	4.60128
33	8	2853.58	11223	297.379	93268.2	4.59954
33	9	2856.41	12275	310.709	104945	4.6636
33	10	2859.24	13862	309.772	119424	4.61739
33	11	2862.04	13174	325.26	118156	4.64206
33	12	2864.86	14081	333.092	130219	4.60755
33	13	2867.68	16193	330.641	149694	4.58006
33	14	2870.48	16721	347.761	160798	4.61902
33	15	2873.29	16806	366.715	171701	4.58629
33	16	2876.11	16659	377.512	176097	4.56174
33	17	2878.93	18185	382.628	194407	4.57118
33	18	2881.77	16685	393.979	182295	4.59729
33	19	2884.62	18492	394.913	205518	4.52966
33	20	2887.46	17769	394.907	197567	4.52887
33	21	2890.31	17836	407.505	203876	4.53078
33	22	2893.18	17806	416.001	209743	4.49387
33	23	2896	17741	423.447	212065	4.49727
33	24	2898.81	15913	431.422	193879	4.48524
33	25	2901.63	15860	454.658	205158	4.44977
33	26	2904.46	14799	479.186	204875	4.38226
33	27	2907.32	3120	680.368	64596.5	4.11831
33	28	2910.19
33	29	2912.99
34	0	2916.5	35486	92.3006	101476	4.01172
34	1	2919.31	32725	98.9509	93487.3	4.30302
34	2	2922.2	29497	114.887	97990.2	4.33883
34	3	2925.04	9482	190.052	51950.6	4.42115
34	4	2927.87	9207	220.047	57331.1	4.5097
34	5	2930.72	9615	247.232	67316.4	4.5313
34	6	2933.5	9626	273.019	73645.5	4.57754
34	7	2936.33	9308	286.181	74027.7	4.61944
34	8	2939.17	10563	304.455	89443.1	4.6176
34	9	2941.96	12956	312.493	111829	4.64861
34	10	2944.79	13814	316.908	120243	4.66724
34	11	2947.59	13776	331.322	126688	4.61916
34	12	2950.38	15268	331.062	139567	4.62608
34	13	2953.25	18001	324.479	161625	4.61215
34	14	2956.06	17416	350.375	170548	4.57346
34	15	2958.89	17551	366.892	177840	4.6183
34	16	2961.7	16816	383.253	178309	4.60896
34	17	2964.54	16609	386.652	179945	4.56165
34	18	2967.35	17918	393.168	195644	4.58888
34	19	2970.2	18035	399.173	201312	4.55815
34	20	2973.03	17948	411.239	206171	4.5522
34	21	2975.84	16489	424.818	197275	4.51258
34	22	2978.7	16923	429.185	205174	4.49989
34	23	2981.5	17535	435.971	219004	4.4379
34	24	2984.31	18021	430.286	221409	4.44997
34	25	2987.11	15718	461.4	205985	4.45463
34	26	2989.94	14963	494.249	212587	4.39995
34	27	2992.74	5868	644.548	110296	4.30476
34	28	2995.57
34	29	2998.36
35	0	3001.88	33475	91.8002	94785.6	4.03492
35	1	3004.69	33627	96.8818	98641.1	4.13359
35	2	3007.5	35156	103.593	104823	4.34769
35	3	3010.31	8886	189.044	48231.2	4.44411
35	4	3013.16	8811	219.74	55335.9	4.47424
35	5	3015.98	9916	252.153	69610.6	4.59583
35	6	3018.77	9370	274.519	71247.7	4.61344
35	7	3021.59	8697	284.228	69154.1	4.58486
35	8	3024.37	11415	295.135	93704	4.61706
35	9	3027.24	11462	316.778	100819	4.63165
35	10	3030.09	13927	325.714	126652	4.60083
35	11	3032.9	12539	336.031	117345	4.60348
35	12	3035.73	15528	339.632	145127	4.63859
35	13	3038.5	15222	342.84	143949	4.62715
35	14	3041.33	15539	360.651	156250	4.5851
35	15	3044.17	16704	380.274	176554	4.59391
35	16	3046.99	16544	387.347	177391	4.61038
35	17	3049.82	16712	398.323	185008	4.59063
35	18	3052.6	17325	410.313	197318	4.58843
35	19	3055.43	17773	412.385	204849	4.55425
35	20	3058.25	18458	418.163	215235	4.5533
35	21	3061.07	18710	429.036	225935	4.51878
35	22	3063.9	17151	442.58	213719	4.51265
35	23	3066.7	18960	447.289	241442	4.46275
35	24	3069.51	18867	445.974	239809	4.45611
35	25	3072.28	16438	469.251	219922	4.44015
35	26	3075.12	14759	513.684	216634	4.4119
35	27	3077.94	6142	657.399	119133	4.25556
35	28	3080.77
35	29	3083.61
36	0	3087.27	30713	92.7485	88109.3	4.021
36	1	3090.03	34684	96.275	101468	4.11482
36	2	3092.86	34118	104.972	103277	4.33287
36	3	3095.7	9927	194.302	55069.1	4.45391
36	4	3098.52	7646	229.33	50113	4.47485
36	5	3101.36	9279	254.24	66255	4.55756
36	6	3104.18	8208	282.823	65895.3	4.51732
36	7	3107.01	9303	291.68	74730.9	4.65138
36	8	3109.82	9854	312.855	86444.6	4.58214
36	9	3112.67	11352	325.738	102263	4.63486
36	10	3115.52	13365	333.918	124510	4.5985
36	11	3118.34	13490	332.954	123697	4.64198
36	12	3121.2	15217	345.975	146267	4.6025
36	13	3124.01	15455	347.463	150351	4.56671
36	14	3126.85	15988	361.596	160804	4.59224
36	15	3129.69	17225	380.19	183425	4.56214
36	16	3132.52	16888	389.81	183262	4.58301
36	17	3135.34	17710	394.635	193089	4.60991
36	18	3138.12	16367	404.665	186922	4.52859
36	19	3140.92	16859	414.832	194761	4.5759
36	20	3143.74	17628	418.568	207127	4.53681
36	21	3146.56	17379	430.014	210845	4.51452
36	22	3149.39	17568	438.344	216537	4.51991
36	23	3152.2	17048	450.092	218707	4.4592
36	24	3155.02	16680	464.255	218409	4.48856
36	25	3157.86	15923	472.048	213405	4.45288
36	26	3160.69	14830	501.145	212897	4.41661
36	27	3163.53	7553	645.61	142227	4.29845
36	28	3166.33
36	29	3169.19
37	0	3172.86	35723	90.711	100239	4.02129
37	1	3175.67	32809	99.1933	93240	4.32213
37	2	3178.48	36483	104.192	109990	4.32397
37	3	3181.28	10022	193.722	55981.8	4.41974
37	4	3184.12	7491	233.279	49266.5	4.53234
37	5	3186.93	8691	264.039	65331.7	4.50013
37	6	3189.74	7949	285.834	64436.7	4.52362
37	7	3192.57	7987	309.708	69353.7	4.57464
37	8	3195.39	10368	313.82	90436	4.61513
37	9	3198.27	11702	329.564	106947	4.62803
37	10	3201.08	13191	333.365	122633	4.60007
37	11	3203.89	13804	345.189	132680	4.60349
37	12	3206.72	15203	344.786	146341	4.57714
37	13	3209.56	15338	349.653	150313	4.55816
37	14	3212.37	15965	365.419	163752	4.55958
37	15	3215.22	16524	388.366	177762	4.60444
37	16	3218.03	16431	398.078	181879	4.59168
37	17	3220.84	17432	401.854	197656	4.53024
37	18	3223.65	17829	405.121	201154	4.57673
37	19	3226.45	18219	416.886	214026	4.52754
37	20	3229.32	18079	422.19	216160	4.50463
37	21	3232.15	19633	432.261	241007	4.4845
37	22	3234.94	17135	442.887	214844	4.49321
37	23	3237.75	18711	447.714	235220	4.51186
37	24	3240.53	18430	455.361	238076	4.47262
37	25	3243.36	16334	465.157	214571	4.48038
37	26	3246.2	15777	502.715	228841	4.38684
37	27	3249	10395	569.452	170819	4.37063
37	28	3251.86	88	1060.52	2989.56	3.83785
37	29	3254.64
38	0	3258.2	32320	93.978	94041	4.01515
38	1	3261.04	39458	93.4731	107904	4.24576
38	2	3263.85	35804	103.163	110479	4.20483
38	3	3266.68	9020	194.582	50570.2	4.42417
38	4	3269.54	9269	228.547	60549.4	4.47418
38	5	3272.31	7964	270.965	61427.6	4.50152
38	6	3275.13	7995	294.179	66318.5	4.54637
38	7	3277.95	8244	314.037	72853.9	4.56721
38	8	3280.76	7814	322.044	70982.1	4.5567
38	9	3283.55	9677	338.974	90542.2	4.64838
38	10	3286.33	11826	349.088	114671	4.6228
38	11	3289.18	13846	353.526	136264	4.60809
38	12	3292	14488	356.989	144742	4.57205
38	13	3294.81	14809	355.703	147740	4.55861
38	14	3297.65	15837	368.831	162061	4.59525
38	15	3300.47	17734	388.569	191255	4.59541
38	16	3303.31	17477	401.519	196166	4.56268
38	17	3306.13	16561	413.874	190942	4.57239
38	18	3308.9	17755	412.084	203630	4.58034
38	19	3311.71	17095	426.617	204814	4.53893
38	20	3314.54	17889	433.913	217291	4.55132
38	21	3317.36	18224	447.292	231836	4.47513
38	22	3320.22	16541	445.285	209552	4.47191
38	23	3323.04	17947	471.543	240564	4.46134
38	24	3325.88	19252	471.305	258766	4.44851
38	25	3328.7	16198	486.559	223492	4.46641
38	26	3331.57	16106	489.989	226360	4.41528
38	27	3334.39	11708	549.641	185762	4.3685
38	28	3337.24	5	1032.38	154.038	4.25308
38	29	3340.06
39	0	3343.59	33624	91.3931	95547.7	3.99303
39	1	3346.39	37154	96.223	104108	4.26542
39	2	3349.3	34914	102.305	102172	4.36293
39	3	3352.07	9163	195.32	50925.5	4.47593
39	4	3354.91	8813	235.604	58297.2	4.54798
39	5	3357.72	8363	270.059	64369.6	4.49282
39	6	3360.55	7626	298.595	63895.2	4.56723
39	7	3363.38	8106	312.484	71139.7	4.56458
39	8	3366.18	7938	329.618	73077.7	4.5887
39	9	3369.04	9598	337.414	90021	4.61807
39	10	3371.86	11862	351.037	114888	4.64639
39	11	3374.69	12714	349.532	121739	4.66728
39	12	3377.5	13558	352.303	134110	4.56016
39	13	3380.3	14680	356.378	144351	4.62199
39	14	3383.13	15790	363.189	158852	4.59932
39	15	3385.95	17177	383.551	182628	4.59693
39	16	3388.79	16989	398.844	190625	4.53904
39	17	3391.65	16640	411.622	190565	4.58005
39	18	3394.45	17779	417.943	207529	4.56446
39	19	3397.31	17404	430.539	212033	4.51066
39	20	3400.19	17633	436.26	217503	4.51178
39	21	3403.01	18195	446.697	229004	4.51719
39	22	3405.81	18437	456.131	237588	4.49039
39	23	3408.65	17966	466.624	239157	4.45352
39	24	3411.49	18295	471.869	245567	4.46284
39	25	3414.28	17979	486.055	249062	4.4475
39	26	3417.19	15143	504.449	216935	4.44282
39	27	3419.99	12202	546.89	192776	4.37388
39	28	3422.82	120	957.201	3711.89	3.79498
39	29	3425.64

## Sheet: Figure 4c-Organoid3
Organoid 3
Timepoint	depth [µm]	Time [s]	pixels in ROI	Avg cts / pixel	Fit Amplitude A	tau2 [ns]
0	0	2.76519	5776	227.776	39021	4.26271
0	1	4.10678	6136	253.206	44177.4	4.51244
0	2	5.42736	6126	296.191	49442.7	4.78355
0	3	6.73092	5974	336.049	53564.4	4.94332
0	4	8.03469	6478	362.987	61290.2	5.08939
0	5	9.40228	6821	392.051	68575.4	5.20831
0	6	10.7409	7277	407.643	75881	5.22631
0	7	12.0713	7976	420.024	85746.4	5.22404
0	8	13.4212	8729	420.631	93648.8	5.23332
0	9	14.7745	8198	443.966	92989.5	5.23591
0	10	16.0764	10159	449.814	116297	5.25355
0	11	17.3944	10447	470.334	127195	5.18504
0	12	18.7242	9691	492.907	119207	5.36283
0	13	20.083	10995	485.839	133874	5.33438
0	14	21.4248	11609	479.171	138966	5.33228
0	15	22.7842	12066	494.144	155267	5.1393
0	16	24.1097	11696	527.583	154310	5.3267
0	17	25.4289	11918	522.45	162357	5.09842
0	18	26.7452	12887	513.201	175456	4.98896
0	19	28.09	12103	523.138	169343	4.93661
0	20	29.4511	11030	541.465	159182	4.96407
0	21	30.7852	11832	553.6	171293	5.00054
0	22	32.1288	10206	593.445	164507	4.82403
0	23	33.4511	8786	615.435	143424	4.90493
0	24	34.788	9627	637.168	170522	4.67122
0	25	36.1017	8367	615.158	134597	5.00735
0	26	37.4036	7387	641.978	128633	4.83854
0	27	38.7733	6548	682.933	118899	4.92724
0	28	40.1076	6117	701.209	115807	4.84228
0	29	41.4199	5164	710.719	98885.2	4.83305
0	30	42.7377	5020	746.045	102129	4.75463
0	31	44.0818
1	0	46.4026	5899	232.838	39952.6	4.37098
1	1	47.7226	4265	292.652	34097.6	4.76325
1	2	49.0179	5553	314.19	46643.3	4.90833
1	3	50.3204	5004	341.526	45282.8	4.98932
1	4	51.6918	5647	368.085	53450.5	5.17421
1	5	53.0251	7007	387.453	70008.9	5.18196
1	6	54.3835	7889	397.348	78767.5	5.30252
1	7	55.6992	7894	409.226	71848.7	6.11773
1	8	57.0573	8909	412.982	92486	5.29722
1	9	58.4141	8563	435.266	96956.1	5.14644
1	10	59.7108	9673	442.365	109985	5.19977
1	11	61.0226	10683	457.262	125186	5.22987
1	12	62.3477	9719	481.751	119564	5.25638
1	13	63.7144	10558	476.435	129101	5.21811
1	14	65.0773	10929	485.838	135426	5.24772
1	15	66.3997	11478	491.711	141759	5.3144
1	16	67.7332	11976	511.046	157461	5.18871
1	17	69.0317	12533	503.71	161610	5.16133
1	18	70.3259	12638	501.482	167305	5.01614
1	19	71.6692	10495	527.212	145734	5.04569
1	20	72.9744	12698	519.925	172011	5.01847
1	21	74.3457	10934	553.502	156568	5.07483
1	22	75.7453	11378	575.76	173542	4.88651
1	23	77.0924	10098	581.039	160220	4.77749
1	24	78.4231	10686	609.366	179781	4.69879
1	25	79.7388	7737	601.724	122022	5.00674
1	26	81.0489	6701	638.121	114769	4.8932
1	27	82.3657	6412	672.59	113359	4.98646
1	28	83.7664	6263	682.465	115568	4.83218
1	29	85.109	4459	729.953	89066.4	4.75256
1	30	86.4332	4522	734.961	92163.6	4.66432
1	31	87.7597
2	0	89.9257	7722	203.675	45811.2	4.36384
2	1	91.2675	5866	253.794	41278.2	4.66674
2	2	92.6481	5925	298.316	47343.6	4.89484
2	3	93.9379	7377	306.524	59989.5	4.9614
2	4	95.2518	5986	361.253	56155.6	5.12598
2	5	96.6044	7119	377.546	70064.6	5.12416
2	6	97.9284	7704	389.441	77281	5.1732
2	7	99.2966	8079	403.099	83837.7	5.17628
2	8	100.68	9050	402.258	91721.1	5.28193
2	9	102.027	8519	432.664	95433.9	5.16039
2	10	103.347	9712	432.046	108898	5.15538
2	11	104.686	10315	455.014	120169	5.2258
2	12	106.045	9637	469.127	116432	5.20542
2	13	107.387	10583	471.196	125700	5.29392
2	14	108.789	11006	469.105	131952	5.2273
2	15	110.133	11408	487.756	141063	5.26699
2	16	111.471	11963	493.009	148507	5.27687
2	17	112.749	12519	496.657	161720	5.10367
2	18	114.069	13283	485.163	166342	5.10568
2	19	115.407	11785	503.675	158685	4.94761
2	20	116.761	11661	510.226	158832	4.94015
2	21	118.079	11491	533.73	160199	4.98757
2	22	119.426	10369	565.819	160303	4.77608
2	23	120.736	9921	578.383	155595	4.79633
2	24	122.062	10225	599.846	165758	4.81756
2	25	123.394	7602	602.297	122349	4.92366
2	26	124.729	7392	624.434	123852	4.88441
2	27	126.106	5838	679.272	104712	4.95902
2	28	127.46	5856	681.796	107928	4.83295
2	29	128.804	5180	706.817	100009	4.76433
2	30	130.162	4195	728.329	83426.2	4.75572
2	31	131.457
3	0	133.755	8888	188.804	49221.1	4.32178
3	1	135.09	5248	265.209	38327.7	4.71001
3	2	136.404	6665	276.327	50305.8	4.76311
3	3	137.739	6985	317.839	58719.3	4.98202
3	4	139.054	6377	353.936	58535.1	5.12098
3	5	140.422	6750	378.501	66777.6	5.09885
3	6	141.758	8093	389.667	81350.5	5.16161
3	7	143.059	8192	400.923	85117.4	5.14261
3	8	144.334	9042	401.801	93810.1	5.15436
3	9	145.679	7925	434.857	88667.6	5.18206
3	10	147.008	8781	445.71	101559	5.14768
3	11	148.365	10669	448.894	122780	5.20797
3	12	149.722	10376	457.401	121741	5.20473
3	13	151.061	11060	462.566	132919	5.14302
3	14	152.373	11642	457.137	133419	5.30035
3	15	153.685	12094	477.894	145168	5.29235
3	16	154.991	12603	483.443	160309	5.06108
3	17	156.334	12100	490.559	151032	5.18984
3	18	157.728	13250	480.152	168402	4.98378
3	19	159.071	11960	502.946	157816	5.03226
3	20	160.414	11881	511.412	162581	4.90929
3	21	161.714	11251	534.241	157271	4.98614
3	22	163.041	10340	563.041	155027	4.89721
3	23	164.361	11373	570.657	178194	4.71816
3	24	165.71	10583	598.292	170226	4.78141
3	25	167.101	7738	589.224	121839	4.92452
3	26	168.425	7592	618.481	126628	4.86441
3	27	169.757	6055	680.17	112148	4.83373
3	28	171.082	5945	669.592	111177	4.69492
3	29	172.398	5282	691.469	100363	4.7398
3	30	173.719	4629	742.161	95181.4	4.67817
3	31	175.036
4	0	177.239	8581	207.972	52290.8	4.32692
4	1	178.647	6388	252.983	45467	4.57182
4	2	179.991	6825	277.817	51424.6	4.8107
4	3	181.352	6449	314.109	53673.3	4.96966
4	4	182.712	6814	342.432	60792.9	5.0898
4	5	184.014	7496	364.749	71283.7	5.09779
4	6	185.315	7956	379.807	78280.8	5.12853
4	7	186.733	8204	387.495	82459.4	5.12186
4	8	188.073	8890	390.146	90029.2	5.11643
4	9	189.424	9185	410.127	97611.3	5.12951
4	10	190.711	10090	413.491	108727	5.11194
4	11	192.009	10677	431.474	117219	5.2248
4	12	193.315	10348	446.985	117755	5.22381
4	13	194.705	10340	454.956	120371	5.19925
4	14	196.046	11583	443.517	133078	5.13153
4	15	197.362	12202	465.272	147425	5.12624
4	16	198.768	12223	472.53	149885	5.11085
4	17	200.108	12847	461.251	157969	4.9498
4	18	201.406	12821	463.24	156473	5.00289
4	19	202.736	12768	469.141	160769	4.89756
4	20	204.074	11517	488.358	150878	4.8895
4	21	205.412	10479	520.664	142988	4.99324
4	22	206.77	11540	525.48	165937	4.75585
4	23	208.089	10518	552.296	158387	4.76641
4	24	209.399	10514	573.094	161371	4.82617
4	25	210.678	7765	576.63	120158	4.88264
4	26	212.025	6534	616.097	108273	4.87683
4	27	213.335	6828	626.804	115689	4.83318
4	28	214.721	5151	668.992	96305.2	4.6846
4	29	216.065	5097	668.728	93493.6	4.74504
4	30	217.382	4763	713.846	92102.9	4.78127
4	31	218.73
5	0	220.993	9552	189.339	53130.9	4.31248
5	1	222.359	6958	225.569	44534.9	4.51905
5	2	223.712	6739	270.274	49654.7	4.77665
5	3	225.041	7242	296.948	58052.6	4.86575
5	4	226.352	6449	340.138	58650.2	4.96746
5	5	227.755	7571	350.216	69129.1	5.08364
5	6	229.1	8165	361.19	76996.3	5.07436
5	7	230.443	8305	372.285	80637	5.08266
5	8	231.717	8996	380.371	89511.7	5.07245
5	9	233.009	8376	397.818	87285.5	5.0676
5	10	234.351	9990	400.096	104697	5.06666
5	11	235.713	11221	412.531	120398	5.10385
5	12	237.042	10405	430.24	115601	5.13991
5	13	238.427	11206	425.519	124615	5.0792
5	14	239.747	11663	438.513	133805	5.08688
5	15	241.029	12929	444.614	151301	5.04556
5	16	242.358	12403	461.392	150648	5.03805
5	17	243.721	12524	449.63	150789	4.91667
5	18	245.06	13749	441.405	161721	4.932
5	19	246.381	13458	449.127	161704	4.89483
5	20	247.78	12250	469.358	155890	4.83058
5	21	249.097	11149	497.032	150791	4.79239
5	22	250.398	10114	517.209	142722	4.79154
5	23	251.707	10012	537.184	148411	4.70006
5	24	253.059	9876	545.68	147507	4.75304
5	25	254.376	8746	547.309	129408	4.83976
5	26	255.717	7355	577.993	114973	4.82909
5	27	257.057	6440	612.82	108785	4.74995
5	28	258.354	5730	628.343	100735	4.66285
5	29	259.677	5767	647.52	101912	4.73852
5	30	261.018	4415	686.451	83934.7	4.66769
5	31	262.334	3226	729.608	65621.4	4.63034
6	0	264.662	14783	155.99	70075.9	4.12173
6	1	265.99	5437	244.734	37282.4	4.59793
6	2	267.312	7655	246.261	51956	4.70505
6	3	268.718	6995	281.086	53100.6	4.85168
6	4	270.027	6653	323.305	56634.6	5.01399
6	5	271.315	7868	337.805	69566.3	5.05179
6	6	272.737	7618	358.883	71623.3	5.05004
6	7	274.085	8229	363.351	78538.7	5.03127
6	8	275.465	9012	360.751	86225.7	4.9861
6	9	276.811	9125	384.703	92043.3	5.04426
6	10	278.141	10567	381.526	105399	5.05486
6	11	279.457	10534	405.527	111592	5.0725
6	12	280.787	11267	412.398	119065	5.15359
6	13	282.128	10663	423.566	118116	5.06713
6	14	283.458	11611	425.246	128820	5.07987
6	15	284.797	12456	439.081	142659	5.08063
6	16	286.147	12666	442.795	143462	5.14223
6	17	287.48	13446	427.325	148658	5.06041
6	18	288.772	12864	435.571	149903	4.90818
6	19	290.107	13052	437.778	155101	4.81919
6	20	291.436	12857	448.511	151896	4.92878
6	21	292.782	10550	479.74	137680	4.81194
6	22	294.106	10711	498.245	144959	4.78075
6	23	295.478	9619	518.133	136889	4.70048
6	24	296.851	11733	532.291	169592	4.70778
6	25	298.133	8613	528.679	111511	5.42298
6	26	299.441	8081	547.529	120121	4.7943
6	27	300.726	7322	587.356	117131	4.76838
6	28	302.06	6576	593.195	109510	4.63638
6	29	303.41	5190	626.452	88800.8	4.73726
6	30	304.731	5316	661.495	100685	4.51296
6	31	306.046	3477	716.089	69938.7	4.57888
7	0	308.345	8909	179.473	47879.7	4.20118
7	1	309.674	8017	218.391	49981.6	4.48262
7	2	310.979	8470	228.124	54261.5	4.58383
7	3	312.292	7005	273.64	51763.9	4.83943
7	4	313.626	6487	314.839	54566.2	4.94553
7	5	314.96	8008	324.082	68376.3	5.00998
7	6	316.327	7528	341.817	67928.5	4.99588
7	7	317.734	8876	342.957	80647.8	4.96968
7	8	319.064	9340	347.294	86914	4.92401
7	9	320.407	9352	362.033	89450	4.99139
7	10	321.772	10631	367.167	103346	4.98367
7	11	323.086	11107	384.792	112584	5.00672
7	12	324.439	10855	392.262	109902	5.1032
7	13	325.799	11523	392.177	115854	5.12893
7	14	327.086	12988	387.716	130764	5.05575
7	15	328.372	12591	404.241	132632	5.04126
7	16	329.756	13145	419.176	147102	4.93105
7	17	331.092	13742	406.643	149436	4.89963
7	18	332.424	14588	396.319	157790	4.77208
7	19	333.75	13947	412.939	156974	4.7791
7	20	335.081	12857	428.174	149994	4.78243
7	21	336.419	11372	446.135	137611	4.8085
7	22	337.748	10645	475.028	138433	4.71693
7	23	339.094	10254	485.995	133695	4.81248
7	24	340.409	12198	502.783	171332	4.58555
7	25	341.735	8834	507.033	120911	4.80924
7	26	343.078	8280	529.502	120062	4.73558
7	27	344.439	8178	545.23	123504	4.68729
7	28	345.757	6642	573.251	105163	4.67223
7	29	347.096	5245	604.402	86532.8	4.72828
7	30	348.414	5053	629.792	89246.7	4.56626
7	31	349.763	4096	669.357	77308.4	4.55508
8	0	352.091	9193	178.053	49093.8	4.19274
8	1	353.414	8317	203.515	48747.8	4.42914
8	2	354.732	8079	229.282	51837.8	4.60661
8	3	356.088	7724	256.785	54162	4.7647
8	4	357.416	7535	287.766	57571.3	4.9299
8	5	358.763	8400	309.776	69891.1	4.89794
8	6	360.12	7348	333.67	64140.8	5.02677
8	7	361.45	7811	339.317	70815.7	4.92097
8	8	362.767	10304	330.446	88585.3	5.03269
8	9	364.064	9604	348.717	88800.7	4.94895
8	10	365.379	10390	353.209	98007.3	4.92436
8	11	366.728	10830	372.654	107642	4.93649
8	12	368.055	11348	374.03	113406	4.9232
8	13	369.397	11847	378.502	117343	5.0078
8	14	370.759	12920	375.169	125910	5.03392
8	15	372.051	12433	396.36	131726	4.92718
8	16	373.373	13973	398.569	149430	4.88713
8	17	374.765	13715	396.858	146368	4.86246
8	18	376.115	14225	389.261	148572	4.83439
8	19	377.473	14513	386.194	152956	4.75131
8	20	378.833	14100	405.715	153324	4.8026
8	21	380.105	12068	425.397	140432	4.72246
8	22	381.465	12343	450.268	153217	4.67601
8	23	382.807	11803	458.737	151303	4.58718
8	24	384.15	11668	488.885	159759	4.55923
8	25	385.493	8666	484.636	115755	4.70527
8	26	386.838	8228	502.744	111703	4.77219
8	27	388.135	7749	524.214	111726	4.68991
8	28	389.478	7370	538.682	112319	4.56118
8	29	390.832	6019	560.947	94733	4.58196
8	30	392.176	5013	618.995	86260.8	4.59929
8	31	393.5	4119	650.736	75173.6	4.55378
9	0	395.808	9170	175.485	48227.9	4.19828
9	1	397.138	9090	186.713	49525	4.35045
9	2	398.477	7811	226.799	49593.3	4.60044
9	3	399.781	7259	254.598	50502.1	4.76107
9	4	401.145	6777	290.498	52824.8	4.88361
9	5	402.508	8091	298.648	64885.7	4.87927
9	6	403.877	7893	317.01	67187.3	4.87914
9	7	405.178	8528	323.745	74076.8	4.88503
9	8	406.478	9206	327.533	80926.9	4.88203
9	9	407.782	9491	338.487	84083	4.99026
9	10	409.134	9921	350.58	93020.9	4.9037
9	11	410.471	11023	355.173	102324	5.00042
9	12	411.78	11503	363.821	111792	4.91305
9	13	413.168	12021	364.744	115046	4.97758
9	14	414.484	12826	361.774	123796	4.8987
9	15	415.784	13340	371.815	132359	4.89947
9	16	417.141	13241	386.359	137444	4.86761
9	17	418.477	13634	383.87	142400	4.79218
9	18	419.766	13835	376.665	142181	4.76182
9	19	421.114	14474	371.143	145050	4.77234
9	20	422.44	13592	388.392	147452	4.62201
9	21	423.749	13208	406.036	149842	4.60657
9	22	425.087	11792	430.501	139632	4.68522
9	23	426.428	11830	446.071	144411	4.66882
9	24	427.749	11457	475.786	155601	4.45395
9	25	429.076	9095	461.292	115277	4.70225
9	26	430.407	9096	470.579	118105	4.67196
9	27	431.709	7736	508.719	110143	4.60714
9	28	433.063	8033	516.847	116086	4.57304
9	29	434.396	6482	540.352	96846.3	4.62201
9	30	435.744	5800	576.242	94353.7	4.51303
9	31	437.113	4738	621.388	83845.8	4.47777
10	0	439.315	11227	154.069	52650.4	4.1108
10	1	440.676	11381	170.646	57725.9	4.24462
10	2	442.027	7669	215.103	46484.2	4.56457
10	3	443.367	8819	240.325	57579	4.75598
10	4	444.766	7990	265.985	57762.9	4.79725
10	5	446.095	8581	289.188	67102.8	4.83091
10	6	447.449	8704	307.738	72296.3	4.84453
10	7	448.75	9237	306.939	76269.5	4.84262
10	8	450.05	9909	316.107	83490.9	4.89468
10	9	451.381	10220	321.713	89411	4.79532
10	10	452.755	10551	329.688	90942.2	4.97677
10	11	454.116	10851	343.183	100396	4.84754
10	12	455.446	12562	344.12	117250	4.81852
10	13	456.742	11126	359.182	104544	4.9717
10	14	458.047	12049	354.612	115950	4.80938
10	15	459.376	12602	363.589	123145	4.85283
10	16	460.713	13897	363.774	137635	4.7833
10	17	462.07	12879	373.05	129315	4.82537
10	18	463.402	13721	367.893	137717	4.74091
10	19	464.694	14450	365.411	146222	4.63428
10	20	466.004	13945	369.351	143600	4.6162
10	21	467.33	14205	397.874	157780	4.56988
10	22	468.703	12467	415.475	141048	4.70517
10	23	470.071	11595	419.001	134996	4.60517
10	24	471.407	11431	448.555	145460	4.47882
10	25	472.739	9250	445.241	112617	4.69987
10	26	474.056	9552	454.776	119637	4.64933
10	27	475.372	7871	489.862	105944	4.65414
10	28	476.744	7808	500.832	109482	4.57199
10	29	478.061	7576	512.524	109571	4.51218
10	30	479.409	5767	555.072	89558.8	4.54182
10	31	480.757	4079	623.861	71480.6	4.51501
11	0	482.841	11856	159.172	57684.5	4.08825
11	1	484.169	8925	190.188	49756	4.32484
11	2	485.494	9767	204.117	57133.8	4.45821
11	3	486.839	9245	228.559	59341.3	4.58518
11	4	488.151	8838	254.729	61826.9	4.72784
11	5	489.456	8446	279.098	63668.6	4.82738
11	6	490.818	9197	293.308	73334.9	4.79568
11	7	492.165	9625	304.335	79456.3	4.79753
11	8	493.465	9926	312.338	83252.7	4.84318
11	9	494.798	10007	318.821	87337	4.75118
11	10	496.167	9578	325.073	85040.6	4.77092
11	11	497.484	11298	328.824	100075	4.82669
11	12	498.838	11963	336.182	107350	4.86772
11	13	500.213	11513	348.205	109268	4.78006
11	14	501.534	12211	347.853	115936	4.7715
11	15	502.859	12880	350.248	122175	4.79524
11	16	504.163	13427	362.699	132563	4.75746
11	17	505.475	13961	359.967	137921	4.72143
11	18	506.821	14674	355.29	143823	4.65095
11	19	508.159	15323	354.91	149133	4.65253
11	20	509.51	14724	362.435	148608	4.59272
11	21	510.852	13030	379.771	135904	4.641
11	22	512.168	13401	393.617	148458	4.52799
11	23	513.499	11712	410.143	133675	4.55626
11	24	514.836	9990	428.166	120078	4.54395
11	25	516.183	9026	427.135	108845	4.55095
11	26	517.498	9603	442.776	119846	4.54854
11	27	518.813	8430	459.153	109230	4.53
11	28	520.155	7725	491.36	107535	4.5128
11	29	521.483	7730	497.026	110846	4.42505
11	30	522.793	5028	544.25	76971.4	4.51814
11	31	524.121	4944	565.059	79349.6	4.44201
12	0	526.295	10483	153.808	49111.5	4.10609
12	1	527.632	9852	179.938	52266.4	4.28997
12	2	528.951	9487	198.249	53870.8	4.46207
12	3	530.28	9723	216.766	59684.1	4.53324
12	4	531.7	8775	248.24	60356.9	4.67188
12	5	533.063	9965	266.913	73079.9	4.72589
12	6	534.348	8675	292.287	69003.8	4.7797
12	7	535.7	9165	303.708	76264.4	4.74522
12	8	537.058	11002	300.851	90904.4	4.72969
12	9	538.407	9925	312.235	83785.9	4.79871
12	10	539.74	10795	313.124	93041.8	4.71609
12	11	541.067	12141	319.491	106284	4.74578
12	12	542.376	13158	329.077	117350	4.79089
12	13	543.761	12269	339.037	113741	4.7529
12	14	545.115	12282	337.882	114210	4.7174
12	15	546.442	12936	340.705	120330	4.74695
12	16	547.754	13862	350.954	133155	4.72713
12	17	549.068	14479	350.227	138073	4.72451
12	18	550.413	13417	352.809	131340	4.65372
12	19	551.781	14618	345.187	138137	4.6625
12	20	553.115	16982	342.546	160133	4.58567
12	21	554.426	15010	358.318	149398	4.55927
12	22	555.754	13261	389.61	146292	4.47936
12	23	557.117	13577	401.541	154042	4.46757
12	24	558.469	12274	421.056	146994	4.44008
12	25	559.819	10775	400.041	119703	4.59164
12	26	561.166	10155	423.361	118541	4.6169
12	27	562.5	9808	439.125	123852	4.43142
12	28	563.837	9080	452.72	114633	4.52929
12	29	565.192	8687	485.079	122113	4.36081
12	30	566.525	6577	510.492	94609.7	4.47918
12	31	567.881	5613	538.932	85689.1	4.45505
13	0	570.107	11368	156.979	54793.8	4.06296
13	1	571.468	12079	163.879	59528.7	4.17666
13	2	572.78	11626	179.974	61328.1	4.32448
13	3	574.08	9079	215.123	55085.4	4.53143
13	4	575.406	8924	246.28	61303	4.62767
13	5	576.73	9933	260.726	70284.6	4.75517
13	6	578.048	9612	277.381	73573.1	4.69734
13	7	579.392	10309	290.428	82452.1	4.70832
13	8	580.712	10852	298.69	89020	4.71509
13	9	582.038	10751	306.13	91036.7	4.68309
13	10	583.355	10575	314.495	91926.8	4.69018
13	11	584.725	11704	314.095	101718	4.68278
13	12	586.041	12785	323.3	113954	4.70592
13	13	587.411	13415	330.176	122279	4.69608
13	14	588.753	13018	336.225	120786	4.6982
13	15	590.084	13384	332.829	123782	4.65496
13	16	591.404	13839	342.738	131957	4.6483
13	17	592.694	14894	344.036	140974	4.67515
13	18	594.018	13810	345.82	133971	4.5952
13	19	595.356	13735	343.969	128462	4.6857
13	20	596.763	14968	342.701	145599	4.48748
13	21	598.118	14341	349.808	142870	4.46304
13	22	599.485	13857	365.111	144622	4.43421
13	23	600.854	12443	385.934	132756	4.57145
13	24	602.17	13537	402.714	154582	4.43123
13	25	603.508	10457	392.378	113473	4.59234
13	26	604.821	9518	422.36	111907	4.56178
13	27	606.149	9486	433.394	114982	4.52808
13	28	607.506	8102	450.675	104198	4.4436
13	29	608.845	7266	499.574	101941	4.50169
13	30	610.149	6741	501.065	97666.2	4.38304
13	31	611.509	5910	533.655	91457.5	4.35053
14	0	613.801	9072	163.178	44774.7	4.14613
14	1	615.09	11142	167.51	56364.4	4.15298
14	2	616.405	11598	180.855	60091	4.40846
14	3	617.806	9206	219.49	57610.5	4.4811
14	4	619.136	9873	237.66	66459.3	4.53231
14	5	620.495	10315	255.373	72904.9	4.65931
14	6	621.795	9781	277.597	75014.9	4.68987
14	7	623.143	9541	293.378	76205.8	4.74213
14	8	624.473	10818	295.664	88282.8	4.68398
14	9	625.797	10331	306.095	86592.7	4.71793
14	10	627.149	11085	306.14	93737.9	4.67934
14	11	628.492	11805	313.712	101528	4.7077
14	12	629.842	14227	315.477	123338	4.69872
14	13	631.175	13247	333.35	121513	4.69954
14	14	632.475	14219	327.102	130108	4.61267
14	15	633.82	13702	331.547	125308	4.6709
14	16	635.147	14647	336.709	133964	4.71985
14	17	636.483	14244	345.248	136111	4.64825
14	18	637.834	15092	338.889	140411	4.64713
14	19	639.161	15004	333.429	140899	4.52063
14	20	640.503	15898	336.944	152396	4.45342
14	21	641.789	15458	349.703	153089	4.4617
14	22	643.091	14768	361.522	156780	4.3195
14	23	644.421	13016	383.125	139510	4.49555
14	24	645.76	12940	399.708	148129	4.39719
14	25	647.126	9729	387.388	107330	4.46885
14	26	648.456	10897	400.848	123379	4.49699
14	27	649.799	8996	426.421	106987	4.53989
14	28	651.098	9440	431.279	115747	4.42681
14	29	652.403	8366	465.413	110397	4.43628
14	30	653.741	7296	491.29	101651	4.43054
14	31	655.087	6567	508.705	99075.1	4.23572
15	0	657.385	11434	157.093	54956.8	4.08198
15	1	658.711	10007	175.213	52348.2	4.21808
15	2	660.08	9360	183.922	50160.3	4.36065
15	3	661.429	9709	211.579	59284.7	4.41702
15	4	662.741	9099	237.496	61293.7	4.5241
15	5	664.081	9553	251.16	67191.4	4.60429
15	6	665.418	10750	266.622	79015.5	4.66996
15	7	666.751	10360	287.518	83068.9	4.63209
15	8	668.11	10640	294.444	86643	4.66283
15	9	669.46	9530	299.516	79467.3	4.64258
15	10	670.796	11187	299.029	92598.7	4.65639
15	11	672.118	12649	303.285	107315	4.61265
15	12	673.4	12641	316.739	109502	4.70806
15	13	674.686	13446	324.361	121755	4.62591
15	14	676.004	13183	326.075	120768	4.58591
15	15	677.317	14129	324.617	126443	4.65914
15	16	678.694	13975	334.471	128316	4.67302
15	17	680.036	13720	340.059	129118	4.62495
15	18	681.389	14397	339.189	135980	4.59782
15	19	682.711	14322	336.466	133982	4.58657
15	20	684.009	14602	337.887	139063	4.49619
15	21	685.341	14902	350.584	149516	4.41019
15	22	686.69	14722	362.216	153278	4.40056
15	23	688.031	15295	372.962	165052	4.3462
15	24	689.365	13598	395.349	156092	4.31215
15	25	690.752	9946	382.697	107620	4.49737
15	26	692.046	10286	392.123	113044	4.5103
15	27	693.379	10089	412.629	118292	4.44603
15	28	694.712	9073	432.154	113212	4.37069
15	29	696.064	8635	456.618	113286	4.38173
15	30	697.388	7083	503.314	103139	4.35535
15	31	698.729	6180	510.305	90545.5	4.3663
16	0	700.961	14194	142.78	62716.9	4.02102
16	1	702.331	8794	181.881	47516	4.2455
16	2	703.696	8905	191.846	49766.9	4.3615
16	3	705.008	10330	201.416	60494.3	4.37422
16	4	706.307	9860	230.273	64743.2	4.4916
16	5	707.681	9600	252.27	65514.4	4.7284
16	6	709.032	10305	270.979	78290	4.59794
16	7	710.391	10234	287.821	79139.2	4.78058
16	8	711.741	10531	293.272	83907.6	4.7272
16	9	713.072	11590	290.327	92257	4.68534
16	10	714.379	11722	296.097	96993.4	4.60687
16	11	715.706	13049	304.688	110473	4.62534
16	12	717.077	13731	314.185	121428	4.57444
16	13	718.416	13552	324.173	120799	4.67326
16	14	719.775	13912	329.098	128605	4.58674
16	15	721.13	13193	333.538	123363	4.59837
16	16	722.418	14355	334.234	132134	4.64374
16	17	723.728	14655	331.149	136116	4.56078
16	18	725.046	15805	336.948	147484	4.59425
16	19	726.351	15084	335.622	137840	4.65192
16	20	727.713	14618	341.352	142221	4.46187
16	21	729.07	14054	355.843	141239	4.47657
16	22	730.426	13934	356.336	140254	4.46818
16	23	731.757	15616	371.478	164299	4.41683
16	24	733.114	14446	400.744	165885	4.34291
16	25	734.435	11040	377.55	118087	4.46716
16	26	735.801	10696	390.628	119616	4.42443
16	27	737.156	10683	407.768	125687	4.38838
16	28	738.49	8274	435.133	101694	4.45134
16	29	739.795	8888	443.077	112797	4.37161
16	30	741.178	6415	496.538	93759.2	4.27534
16	31	742.477	6211	508.601	91642.9	4.33216
17	0	744.673	15013	133.316	62669	3.95842
17	1	746.014	16023	141.222	68987.2	4.10216
17	2	747.351	10688	180.923	57037.8	4.28811
17	3	748.757	9969	209.742	60478.7	4.40364
17	4	750.127	9367	236.8	63519.8	4.46569
17	5	751.447	9120	256.635	66104.4	4.55153
17	6	752.785	9681	270.712	70924.5	4.73158
17	7	754.087	11419	281.051	90316.4	4.57432
17	8	755.392	10169	292.059	82966.6	4.60706
17	9	756.715	11992	279.718	93660.6	4.59576
17	10	758.031	12898	288.965	105604	4.53238
17	11	759.363	12240	303.381	101662	4.68677
17	12	760.742	13127	313.038	112229	4.69024
17	13	762.103	13500	317.514	118316	4.64209
17	14	763.436	13284	327.118	117021	4.74293
17	15	764.759	13598	333.936	125934	4.62577
17	16	766.089	13886	335.903	129074	4.6222
17	17	767.412	14041	336.833	132026	4.58055
17	18	768.739	14191	344.951	134990	4.62228
17	19	770.094	14651	344.525	141229	4.53804
17	20	771.435	15304	346.696	146820	4.55572
17	21	772.749	14004	361.56	141490	4.51791
17	22	774.082	14328	367.659	152225	4.36657
17	23	775.401	15383	373.974	161672	4.45328
17	24	776.735	11731	394.343	131953	4.40673
17	25	778.072	10047	384.421	111173	4.38534
17	26	779.439	10351	393.37	114471	4.47937
17	27	780.775	10365	408.141	122787	4.35225
17	28	782.105	9278	423.192	113394	4.35602
17	29	783.436	8014	452.285	104751	4.34564
17	30	784.785	6893	482.09	95491.7	4.3597
17	31	786.128	6181	534.537	97784.6	4.22899
18	0	788.299	12688	140.786	55490.5	4.00093
18	1	789.721	13048	149.148	59022.5	4.13151
18	2	791.071	12967	166.912	63159.5	4.29943
18	3	792.416	10742	205.625	64618.2	4.33721
18	4	793.759	9852	229.418	64275.2	4.48967
18	5	795.104	9625	254.332	69415.2	4.52656
18	6	796.446	9937	269.864	75715	4.55351
18	7	797.807	10628	285.799	85671.2	4.56012
18	8	799.161	11031	290.221	90423.9	4.55191
18	9	800.507	11415	288.604	91859.2	4.59805
18	10	801.829	11442	295.022	95776.3	4.5244
18	11	803.158	11823	307.259	100829	4.61307
18	12	804.418	12934	316.63	111681	4.69167
18	13	805.75	13555	326.386	118966	4.74786
18	14	807.118	12688	334.527	116985	4.65265
18	15	808.456	13398	338.373	124405	4.65615
18	16	809.786	13813	338.915	126891	4.69381
18	17	811.122	14563	342.953	138637	4.6013
18	18	812.437	14689	350.241	140515	4.65638
18	19	813.724	15037	346.339	144788	4.56316
18	20	815.029	14103	356.499	140644	4.52182
18	21	816.365	14113	357.458	143443	4.44124
18	22	817.722	15336	361.94	157455	4.41589
18	23	819.056	14370	379.165	154737	4.42394
18	24	820.415	15083	395.266	172940	4.29288
18	25	821.731	10430	367.229	110703	4.3733
18	26	823.034	10769	388.451	118598	4.4488
18	27	824.324	10932	399.046	123080	4.44412
18	28	825.643	9711	413.068	114010	4.4112
18	29	826.97	7867	450.194	100521	4.41089
18	30	828.331	8333	461.546	109705	4.37991
18	31	829.755	6956	506.201	102046	4.30283
19	0	831.945	12432	139.492	51499.7	4.17323
19	1	833.263	17146	134.209	70485.1	4.07674
19	2	834.601	14202	154.968	65900.1	4.20298
19	3	835.945	9760	206.047	58775.8	4.3425
19	4	837.276	10991	221.573	69267.1	4.45947
19	5	838.698	10025	244.582	70370.6	4.45235
19	6	840.076	9016	274.359	69849.4	4.55311
19	7	841.412	9980	287.771	77401.8	4.74391
19	8	842.717	9856	295.362	78449	4.74296
19	9	844.031	11161	290.225	90977.6	4.56564
19	10	845.355	11185	298.735	90037.5	4.73254
19	11	846.758	12380	309.191	105708	4.62624
19	12	848.095	12469	319.636	111001	4.60315
19	13	849.42	11969	332.354	110545	4.61996
19	14	850.774	12084	339.707	110655	4.7385
19	15	852.076	12987	343.9	119829	4.75414
19	16	853.371	13529	344.855	128758	4.62909
19	17	854.728	16002	335.534	146623	4.64534
19	18	856.111	15200	345.447	144630	4.61447
19	19	857.428	15677	349.301	155574	4.47018
19	20	858.773	15672	348.905	159487	4.35869
19	21	860.099	15262	364.854	155895	4.48525
19	22	861.44	15670	363.544	164774	4.34334
19	23	862.725	14987	370.944	158477	4.40218
19	24	864.064	12816	393.633	146213	4.33817
19	25	865.394	10957	370.779	116560	4.40414
19	26	866.709	11033	379.159	117692	4.46297
19	27	868.062	9890	399.999	111870	4.43491
19	28	869.378	10136	414.787	123043	4.29867
19	29	870.715	8205	439.04	102792	4.39039
19	30	872.011	7612	466.312	105120	4.23306
19	31	873.337	6566	491.862	93457.2	4.30212
20	0	875.464	13656	123.876	53541.4	3.90162
20	1	876.734	18445	123.58	71028	3.98483
20	2	878.081	13085	153.598	60503.1	4.17245
20	3	879.421	11946	175.803	60702.2	4.36244
20	4	880.769	8729	227.543	57397.7	4.41
20	5	882.088	10559	244.302	74101.1	4.44729
20	6	883.396	9950	265.685	75301.9	4.49922
20	7	884.714	8878	294.8	73625.7	4.57678
20	8	885.992	10551	294.387	86258.9	4.61721
20	9	887.297	11350	301.447	92126.7	4.73794
20	10	888.671	12587	301.216	107767	4.5127
20	11	890.006	10964	316.898	96215.3	4.61915
20	12	891.368	12770	326.932	115890	4.6124
20	13	892.733	11735	340.678	112935	4.55119
20	14	894.059	13184	337.344	122826	4.63191
20	15	895.342	13269	352.292	130125	4.59339
20	16	896.698	13796	355.636	134789	4.64015
20	17	898.019	13836	358	137454	4.5955
20	18	899.357	15007	354.727	145476	4.63771
20	19	900.746	15045	357.036	149699	4.55145
20	20	902.089	15575	365.809	157983	4.53356
20	21	903.399	16047	364.783	166872	4.40825
20	22	904.684	14936	372.618	158966	4.39155
20	23	906.02	15925	376.571	169735	4.40892
20	24	907.353	12649	379.562	138305	4.38236
20	25	908.74	10660	368.632	110287	4.48221
20	26	910.099	9636	392.674	108684	4.38752
20	27	911.433	10346	406.392	122344	4.3257
20	28	912.723	11315	414.647	133668	4.38084
20	29	914.009	8789	438.359	110457	4.35066
20	30	915.327	7781	467.731	105481	4.30639
20	31	916.695	6042	521.852	96462.9	4.08533
21	0	918.928	12264	128.979	46609.1	4.16486
21	1	920.247	15489	131.828	60751.2	4.15321
21	2	921.67	12274	162.861	60045.1	4.18558
21	3	923.03	10387	194.238	59657.5	4.27561
21	4	924.329	8878	230.376	59352.2	4.38574
21	5	925.707	9415	251.19	68172.1	4.42662
21	6	927.034	9066	275.51	70938.8	4.5184
21	7	928.361	10072	293.372	83568.6	4.54309
21	8	929.73	9074	307.105	78588.5	4.56129
21	9	931.087	8825	319.397	75759.7	4.75406
21	10	932.424	10991	313.034	95409.3	4.60989
21	11	933.713	12340	318.892	107976	4.65251
21	12	934.975	11947	330.363	111879	4.53133
21	13	936.282	12846	340.715	123941	4.53697
21	14	937.604	12948	350.056	124529	4.64831
21	15	938.931	13365	357.13	131878	4.61835
21	16	940.252	13350	368.245	136713	4.5895
21	17	941.654	13618	364.503	135800	4.64083
21	18	943.033	13153	377.678	137592	4.59511
21	19	944.344	13795	378.288	142934	4.63219
21	20	945.639	15493	376.474	161723	4.5442
21	21	946.966	14875	377.645	159020	4.44456
21	22	948.306	14106	385.73	156969	4.36949
21	23	949.692	13320	395.263	148103	4.44473
21	24	951.047	15524	403.614	189727	4.14603
21	25	952.414	9951	379.082	106337	4.46215
21	26	953.731	10072	397.153	112904	4.44679
21	27	955.03	9014	421.782	110312	4.32773
21	28	956.381	9866	433.334	122765	4.35058
21	29	957.705	9167	449.913	118519	4.33638
21	30	959.021	7130	478.997	100298	4.254
21	31	960.357	5963	522.231	91874.3	4.20501
22	0	962.811	16348	122.699	63821.7	3.8764
22	1	964.161	15520	128.675	62295.1	3.97861
22	2	965.489	18910	136.243	79292.3	4.05276
22	3	966.85	10051	193.741	57926.9	4.24105
22	4	968.191	8235	236.215	56393.4	4.39206
22	5	969.5	8555	257.909	63556.2	4.43121
22	6	970.848	8437	283.808	68082.6	4.51032
22	7	972.167	8841	298.954	71516.6	4.72252
22	8	973.457	8435	317.32	74782.5	4.60131
22	9	974.82	10642	314.135	94833.4	4.52581
22	10	976.111	11003	316.611	97804.4	4.5594
22	11	977.444	11484	324.047	102813	4.6182
22	12	978.838	11847	341.704	115412	4.49557
22	13	980.187	13147	355.133	125712	4.73085
22	14	981.543	12044	367.074	121434	4.65023
22	15	982.882	13019	368.549	133484	4.59475
22	16	984.191	12875	382.054	136014	4.61326
22	17	985.502	13097	378.32	139173	4.54778
22	18	986.844	14753	377.338	155309	4.5561
22	19	988.198	15129	383.068	163839	4.48955
22	20	989.529	15086	378.352	161287	4.49023
22	21	990.856	13798	382.956	148047	4.49878
22	22	992.17	14120	392.352	158018	4.41347
22	23	993.493	14818	393.318	167401	4.3641
22	24	994.809	12788	414.527	154636	4.28753
22	25	996.136	10579	383.01	114474	4.44483
22	26	997.473	10825	396.055	121065	4.44136
22	27	998.819	10697	413.719	129010	4.30334
22	28	1000.18	9877	439.933	124271	4.36184
22	29	1001.5	9614	461.422	131385	4.22824
22	30	1002.8	8800	490.48	124671	4.30206
22	31	1004.13	6483	515.054	100060	4.15342
23	0	1006.33	15647	122.041	60569.7	3.89231
23	1	1007.69	18012	125.944	71530.8	3.92216
23	2	1009.04	16520	136.297	69088.7	4.0681
23	3	1010.38	13102	170.405	67154.7	4.17848
23	4	1011.71	8869	228.309	59034.2	4.35863
23	5	1013.04	8116	260.093	60800.4	4.4311
23	6	1014.35	7866	279.648	62549.8	4.51012
23	7	1015.72	7958	299.81	67562	4.53473
23	8	1017.04	8307	314.875	70384.8	4.74823
23	9	1018.4	8969	324.232	78683	4.72957
23	10	1019.76	10521	326.047	95150.5	4.61265
23	11	1021.09	11341	331.59	103470	4.6341
23	12	1022.44	12613	338.135	121411	4.50462
23	13	1023.81	12219	360.941	124556	4.55321
23	14	1025.16	11761	376.583	121736	4.65733
23	15	1026.49	13057	380.217	134513	4.698
23	16	1027.85	12860	393.244	143245	4.53525
23	17	1029.17	12755	393.849	138434	4.62557
23	18	1030.5	13093	397.278	140876	4.69349
23	19	1031.8	13778	388.525	148778	4.5786
23	20	1033.14	13678	391.184	149965	4.52278
23	21	1034.45	13252	393.443	145839	4.51931
23	22	1035.78	14462	398.708	160520	4.50215
23	23	1037.1	14125	399.255	161313	4.37995
23	24	1038.43	14317	415.193	169107	4.36093
23	25	1039.76	10445	385.531	116134	4.37232
23	26	1041.07	10366	403.839	118333	4.43699
23	27	1042.39	10958	421.171	134522	4.31127
23	28	1043.74	10195	435.313	126731	4.37091
23	29	1045.09	8420	469.835	117407	4.21327
23	30	1046.46	7975	485.643	112388	4.29724
23	31	1047.79	6922	501.607	101746	4.24533
24	0	1049.99	14657	121.56	57172	3.83254
24	1	1051.32	19218	119.646	67576.3	4.18209
24	2	1052.77	16122	137.468	68239.9	4.04997
24	3	1054.07	11691	186.279	63417.9	4.30543
24	4	1055.36	9448	218.587	58941.8	4.42811
24	5	1056.75	9155	249.45	66065.1	4.40533
24	6	1058.1	7272	288.504	59794.6	4.49689
24	7	1059.43	7566	310.839	66613.3	4.534
24	8	1060.76	8482	324.445	74093.5	4.73976
24	9	1062.11	8920	335.964	84512.6	4.56217
24	10	1063.43	9423	344.361	89328.6	4.64987
24	11	1064.7	11814	334.248	112861	4.48076
24	12	1066.01	10909	347.813	104281	4.6454
24	13	1067.33	11991	366.944	122450	4.60435
24	14	1068.71	12416	379.254	133465	4.53129
24	15	1070.07	12580	395.931	137483	4.63528
24	16	1071.41	11545	410.39	129157	4.68664
24	17	1072.71	12576	410.251	141880	4.64069
24	18	1074.01	13043	407.256	147529	4.59334
24	19	1075.28	13688	399.259	153476	4.54335
24	20	1076.65	13204	393.08	144557	4.55483
24	21	1077.97	13504	404.415	154371	4.46694
24	22	1079.29	14326	405.482	166564	4.38712
24	23	1080.66	13237	421.283	160688	4.37171
24	24	1082	13093	428.008	160219	4.3763
24	25	1083.33	11325	393.72	127838	4.39599
24	26	1084.71	9833	420.695	118417	4.39283
24	27	1086.04	9578	429.605	119703	4.3278
24	28	1087.38	9452	456.328	124266	4.34398
24	29	1088.8	8790	466.658	118125	4.33413
24	30	1090.14	7014	512.813	106189	4.23672
24	31	1091.44	6681	532.786	104295	4.22848

## Sheet: Figure 4e
Organoid2 – Cell 1							Organoid2 – Cell 2
depth [µm]	Time [s]	pixels in ROI	Avg cts / pixel	Fit Amplitude A	tau2 [ns]		depth [µm]	Time [s]	pixels in ROI	Avg cts / pixel	Fit Amplitude A	tau2 [ns]
16	23.63	276	378.51	2801.06	5.11		34	49.02	276	388.58	2878.24	5.11
16	109.02	288	396.22	3013.69	5.22		34	134.43	273	387.92	2830.99	5.14
16	194.53	284	394.77	2957.04	5.27		34	220	270	384	2759.79	5.17
16	280.16	276	397.87	2899.49	5.22		34	305.7	263	371.76	2627.4	5.11
16	365.92	282	389.62	2888.2	5.28		34	391.37	271	375.11	2725.32	5.13
16	451.53	282	382.83	2830.25	5.29		34	476.94	279	375.11	2806.77	5.2
16	537.3	276	370.47	2716.92	5.19		34	562.75	278	364.51	2718.65	5.2
16	622.96	278	351.69	2607.26	5.16		34	648.31	288	359.8	2772.23	5.21
16	708.57	287	344.28	2642.32	5.16		34	734.1	290	349.64	2740.68	5.16
16	794.33	267	333.9	2413.32	5.09		34	819.76	297	333.49	2687.54	5.03
16	880.08	287	323.35	2526.67	5.03		34	905.61	300	322.11	2627.39	5.03
18	968.68	291	293.31	2364.46	4.92		34	991.36	294	315.05	2556.09	4.94
18	1054.35	296	286.61	2363.33	4.88		34	1076.93	307	320.45	2725.22	4.92
18	1140.07	279	279.25	2176.72	4.86		36	1165.56	303	314.62	2642.38	4.92
24	1234.17	305	272.31	2338.02	4.78		36	1251.1	299	300.15	2510.77	4.84
24	1319.9	311	293.16	2552.99	4.85		36	1336.87	304	289	2473.55	4.8
24	1405.59	314	294.65	2633.25	4.77		36	1422.58	315	282.01	2476.85	4.87
26	1494.35	318	289.11	2598.75	4.8		36	1508.42	328	278.17	2567.88	4.84
26	1579.94	312	289.29	2558.25	4.81		36	1594.12	334	283.52	2690.6	4.75
26	1665.31	335	285.71	2717.68	4.75		38	1682.33	323	268.72	2482.81	4.67
26	1751.23	326	291.33	2721.79	4.69		38	1768.19	323	265.43	2464.74	4.65
26	1836.88	341	291.14	2854.44	4.69		38	1853.8	320	265.79	2444.28	4.64
26	1922.53	306	290.61	2547.79	4.72		38	1939.51	305	266	2350.37	4.64
26	2008.23	348	296.37	2987.65	4.62		40	2027.93	298	271.19	2352.72	4.56
26	2093.88	366	308.57	3272.35	4.62		38	2110.85	311	275.26	2493.28	4.6
26	2179.58	320	329.15	3076.27	4.55		38	2196.58	319	278.72	2576.87	4.61
26	2265.32	279	352.51	2887.4	4.49		38	2282.31	337	287.46	2829.38	4.56
26	2351.01	280	375.18	3062.66	4.56		38	2367.91	318	294.63	2727.49	4.59
26	2436.5	282	386.57	3195.15	4.52		38	2453.47	315	303.76	2788.44	4.6
26	2522.21	252	401.52	2955.79	4.54		36	2536.26	311	313.28	2809.13	4.67
